# Supplementary material for: High-Throughput Screening of Dipeptide Utilization Mediated by the ABC Transporter DppBCDF and Its Substrate-Binding Proteins DppA1-A5 in Pseudomonas aeruginosa
Source: PLoS One. 2014 Oct 22;9(10):e111311. doi: 10.1371/journal.pone.0111311 (PMC4206461; doi:10.1371/journal.pone.0111311)
Supplement: Dataset S1 — Raw Quantitative PM Data. Contains a complete listing of the contents of Biolog plates PM6 to PM8 utilized in this study. Data, representing the kinetic response as area under the curve for several replicates, are shown for the WT, the transporter mutant dppBCDF, the SBPs penta mutant, as well as the penta mutant complemented with plasmids carrying individual substrate-binding proteins encoded by the genes dppA1 to dppA5. The area under the curve was used to calculate the signal values represented in the heat maps in Figure 4 as well as Figures S5 and S6. (XLSX) [file pone.0111311.s010.xlsx]

## Sheet: PM6,7,8
Dataset 1
Well	PM6		PM7		PM8		Well	PM6		PM7		PM8
A01							E01	Glu-Val		Ser-Ala		Thr-Phe
A02	L-Glutamine		L-Glutamine		L-Glutamine		E02	Gly-Ala		Ser-Gly		Thr-Ser
A03	Ala-Ala		Leu-Ser		Ala-Asp		E03	Gly-Arg		Ser-His		Trp-Val
A04	Ala-Arg		Leu-Trp		Ala-Gln		E04	Gly-Cys		Ser-Leu		Tyr-Ile
A05	Ala-Asn		Leu-Val		Ala-Ile		E05	Gly-Gly		Ser-Met		Tyr-Val
A06	Ala-Glu		Lys-Ala		Ala-Met		E06	Gly-His		Ser-Phe		Val-Ala
A07	Ala-Gly		Lys-Arg		Ala-Val		E07	Gly-Leu		Ser-Pro		Val-Gln
A08	Ala-His		Lys-Glu		Asp-Ala		E08	Gly-Lys		Ser-Ser		Val-Glu
A09	Ala-Leu		Lys-Ile		Asp-Gln		E09	Gly-Met		Ser-Tyr		Val-Lys
A10	Ala-Lys		Lys-Leu		Asp-Gly		E10	Gly-Phe		Ser-Val		Val-Met
A11	Ala-Phe		Lys-Lys		Glu-Ala		E11	Gly-Pro		Thr-Ala		Val-Phe
A12	Ala-Pro		Lys-Phe		Gly-Asn		E12	Gly-Ser		Thr-Arg		Val-Pro
B01	Ala-Ser		Lys-Pro		Gly-Asp		F01	Gly-Thr		Thr-Glu		Val-Ser
B02	Ala-Thr		Lys-Ser		Gly-Ile		F02	Gly-Trp		Thr-Gly		b-Ala-Ala
B03	Ala-Trp		Lys-Thr		His-Ala		F03	Gly-Tyr		Thr-Leu		b-Ala-Gly
B04	Ala-Tyr		Lys-Trp		His-Glu		F04	Gly-Val		Thr-Met		b-Ala-His
B05	Arg-Ala		Lys-Tyr		His-His		F05	His-Asp		Thr-Pro		Met-b-Ala
B06	Arg-Arg		Lys-Val		Ile-Asn		F06	His-Gly		Trp-Ala		b-Ala-Phe
B07	Arg-Asp		Met-Arg		Ile-Leu		F07	His-Leu		Trp-Arg		D-Ala-D-Ala
B08	Arg-Gln		Met-Asp		Leu-Asn		F08	His-Lys		Trp-Asp		D-Ala-Gly
B09	Arg-Glu		Met-Gln		Leu-His		F09	His-Met		Trp-Glu		D-Ala-Leu
B10	Arg-Ile		Met-Glu		Leu-Pro		F10	His-Pro		Trp-Gly		D-Leu-D-Leu
B11	Arg-Leu		Met-Gly		Leu-Tyr		F11	His-Ser		Trp-Leu		D-Leu-Gly
B12	Arg-Lys		Met-His		Lys-Asp		F12	His-Trp		Trp-Lys		D-Leu-Tyr
C01	Arg-Met		Met-Ile		Lys-Gly		G01	His-Tyr		Trp-Phe		g-Glu-Gly
C02	Arg-Phe		Met-Leu		Lys-Met		G02	His-Val		Trp-Ser		g-D-Glu-Gly
C03	Arg-Ser		Met-Lys		Met-Thr		G03	Ile-Ala		Trp-Trp		Gly-D-Ala
C04	Arg-Trp		Met-Met		Met-Tyr		G04	Ile-Arg		Trp-Tyr		Gly-D-Asp
C05	Arg-Tyr		Met-Phe		Phe-Asp		G05	Ile-Gln		Tyr-Ala		Gly-D-Ser
C06	Arg-Val		Met-Pro		Phe-Glu		G06	Ile-Gly		Tyr-Gln		Gly-D-Thr
C07	Asn-Glu		Met-Trp		Gln-Glu		G07	Ile-His		Tyr-Glu		Gly-D-Val
C08	Asn-Val		Met-Val		Phe-Met		G08	Ile-Ile		Tyr-Gly		Leu-b-Ala
C09	Asp-Asp		Phe-Ala		Phe-Tyr		G09	Ile-Met		Tyr-His		Leu-D-Leu
C10	Asp-Glu		Phe-Gly		Phe-Val		G10	Ile-Phe		Tyr-Leu		Phe-b-Ala
C11	Asp-Leu		Phe-Ile		Pro-Arg		G11	Ile-Pro		Tyr-Lys		Ala-Ala-Ala
C12	Asp-Lys		Phe-Phe		Pro-Asn		G12	Ile-Ser		Tyr-Phe		D-Ala-Gly-Gly
D01	Asp-Phe		Phe-Pro		Pro-Glu		H01	Ile-Trp		Tyr-Trp		Gly-Gly-Ala
D02	Asp-Trp		Phe-Ser		Pro-lle		H02	Ile-Tyr		Tyr-Tyr		Gly-Gly-D-Leu
D03	Asp-Val		Phe-Trp		Pro-Lys		H03	Ile-Val		Val-Arg		Gly-Gly-Gly
D04	Cys-Gly		Pro-Ala		Pro-Ser		H04	Leu-Ala		Val-Asn		Gly-Gly-Ile
D05	Gln-Gln		Pro-Asp		Pro-Trp		H05	Leu-Arg		Val-Asp		Gly-Gly-Leu
D06	Gln-Gly		Pro-Gln		Pro-Val		H06	Leu-Asp		Val-Gly		Gly-Gly-Phe
D07	Glu-Asp		Pro-Gly		Ser-Asn		H07	Leu-Glu		Val-His		Val-Tyr-Val
D08	Glu-Glu		Pro-Hyp		Ser-Asp		H08	Leu-Gly		Val-Ile		Gly-Phe-Phe
D09	Glu-Gly		Pro-Leu		Ser-Gln		H09	Leu-Ile		Val-Leu		Leu-Gly-Gly
D10	Glu-Ser		Pro-Phe		Ser-Glu		H10	Leu-Leu		Val-Tyr		Leu-Leu-Leu
D11	Glu-Trp		Pro-Pro		Thr-Asp		H11	Leu-Met		Val-Val		Phe-Gly-Gly
D12	Glu-Tyr		Pro-Tyr		Thr-Gln		H12	Leu-Phe		g-Glu-Gly		Tyr-Gly-Gly

## Sheet: WT
PA14 WT			Dataset 1	Dataset 2	Dataset 3	Dataset 4	Dataset 5
Plate	Well
PM6	A01				0	0	0
PM6	A02	L-Glutamine	10931	10765	11994	12324	11510
PM6	A03	Ala-Ala	8099	7221	8487	9395	8969
PM6	A04	Ala-Arg	9636	8915	10267	11388	10404
PM6	A05	Ala-Asn	8432	7392	9414	10083	9482
PM6	A06	Ala-Glu	7454	6121	8466	9265	7892
PM6	A07	Ala-Gly	7736	6565	8216	9674	8139
PM6	A08	Ala-His	7706	7088	9251	10499	9359
PM6	A09	Ala-Leu	6790	6053	7851	9168	7638
PM6	A10	Ala-Lys	8007	7762	9980	9988	8920
PM6	A11	Ala-Phe	6707	6029	9188	9184	7426
PM6	A12	Ala-Pro	10508	10732	13828	13171	11724
PM6	B01	Ala-Ser	9392	8461	9268	10941	9699
PM6	B02	Ala-Thr	6125	6478	5395	7796	7977
PM6	B03	Ala-Trp	4124	3601	3784	5079	5840
PM6	B04	Ala-Tyr	5961	6277	6358	7979	7591
PM6	B05	Arg-Ala	8896	8408	9541	11454	10638
PM6	B06	Arg-Arg	9579	9444	9517	11822	10277
PM6	B07	Arg-Asp	9271	8154	9008	10808	9892
PM6	B08	Arg-Gln	8829	8450	9948	11597	10450
PM6	B09	Arg-Glu	9201	8543	9709	11259	10426
PM6	B10	Arg-Ile	8706	8065	9526	11408	9974
PM6	B11	Arg-Leu	8158	8251	9331	11243	10180
PM6	B12	Arg-Lys	10253	9731	11277	11304	9833
PM6	C01	Arg-Met	10643	9359	10014	11564	11068
PM6	C02	Arg-Phe	8457	8720	8476	11073	10370
PM6	C03	Arg-Ser	8867	8051	8679	10811	10361
PM6	C04	Arg-Trp	7791	7980	7908	10105	9844
PM6	C05	Arg-Tyr	8724	8962	9411	11577	10525
PM6	C06	Arg-Val	8334	7722	8591	10427	9693
PM6	C07	Asn-Glu	5990	5101	5661	7348	5527
PM6	C08	Asn-Val	6884	5825	6856	8743	6843
PM6	C09	Asp-Asp	166	197	8	211	12
PM6	C10	Asp-Glu	500	62	0	700	195
PM6	C11	Asp-Leu	2884	1293	1751	3838	3670
PM6	C12	Asp-Lys	7007	6427	8865	9303	7919
PM6	D01	Asp-Phe	4194	2024	1277	4283	3562
PM6	D02	Asp-Trp	2344	1496	1009	2925	3786
PM6	D03	Asp-Val	5202	3280	2561	4719	5711
PM6	D04	Cys-Gly	2936	2054	1447	3745	5930
PM6	D05	Gln-Gln	8896	6829	8019	9848	8580
PM6	D06	Gln-Gly	6814	5626	6544	8668	8704
PM6	D07	Glu-Asp	34	0	0	26	0
PM6	D08	Glu-Glu	868	23	0	189	159
PM6	D09	Glu-Gly	2770	1349	989	3196	1836
PM6	D10	Glu-Ser	3108	2094	2149	4015	3444
PM6	D11	Glu-Trp	2395	200	1510	4176	5438
PM6	D12	Glu-Tyr	469	1156	498	1881	1690
PM6	E01	Glu-Val	4374	4726	4341	6809	6687
PM6	E02	Gly-Ala	4665	3661	3136	5529	6083
PM6	E03	Gly-Arg	7928	7647	8153	9956	9529
PM6	E04	Gly-Cys	1189	902	73	979	4953
PM6	E05	Gly-Gly	3912	2408	2711	4096	3232
PM6	E06	Gly-His	6261	4894	5511	7049	6181
PM6	E07	Gly-Leu	1769	945	1536	2925	2220
PM6	E08	Gly-Lys	3412	2793	2720	4469	3597
PM6	E09	Gly-Met	638	0	0	308	687
PM6	E10	Gly-Phe	2135	1803	2567	4100	3190
PM6	E11	Gly-Pro	7886	8644	9783	10299	9030
PM6	E12	Gly-Ser	7317	6459	8235	9374	7979
PM6	F01	Gly-Thr	5803	4349	4171	6610	6220
PM6	F02	Gly-Trp	471	226	0	999	2080
PM6	F03	Gly-Tyr	2611	1554	1142	3349	4143
PM6	F04	Gly-Val	4209	3631	2858	4971	5700
PM6	F05	His-Asp	6019	4913	5003	6919	6316
PM6	F06	His-Gly	6782	7171	6917	9532	9604
PM6	F07	His-Leu	6001	6060	6809	7982	8640
PM6	F08	His-Lys	5671	5390	7318	8451	7751
PM6	F09	His-Met	6526	6090	7343	8245	8353
PM6	F10	His-Pro	5886	5256	6496	7050	6105
PM6	F11	His-Ser	6144	6735	8544	8637	8082
PM6	F12	His-Trp	4366	3821	5366	8488	8412
PM6	G01	His-Tyr	7970	7878	8682	10371	9821
PM6	G02	His-Val	6741	6830	6359	8340	9418
PM6	G03	Ile-Ala	6400	4258	3542	6070	6189
PM6	G04	Ile-Arg	9134	8581	8972	10536	10160
PM6	G05	Ile-Gln	7272	7170	6056	8150	8623
PM6	G06	Ile-Gly	4927	3778	3847	6081	6046
PM6	G07	Ile-His	6329	5107	5919	7320	7284
PM6	G08	Ile-Ile	2864	1411	72	2194	3630
PM6	G09	Ile-Met	1968	896	60	1431	2097
PM6	G10	Ile-Phe	3528	1915	1876	3589	3255
PM6	G11	Ile-Pro	6472	6363	7398	8846	8212
PM6	G12	Ile-Ser	5695	3922	6545	7856	6554
PM6	H01	Ile-Trp	1341	1148	0	1241	1734
PM6	H02	Ile-Tyr	2501	1667	656	3895	2838
PM6	H03	Ile-Val	6690	6350	4103	7890	7830
PM6	H04	Leu-Ala	9048	8110	8687	10714	10080
PM6	H05	Leu-Arg	9218	8984	9219	12349	11100
PM6	H06	Leu-Asp	7089	6915	6187	8927	8443
PM6	H07	Leu-Glu	7429	3872	5223	9300	9292
PM6	H08	Leu-Gly	7882	6792	7511	9912	9003
PM6	H09	Leu-Ile	7229	4108	5059	8152	6777
PM6	H10	Leu-Leu	4547	2420	1898	4881	4471
PM6	H11	Leu-Met	4579	1316	1638	4035	3656
PM6	H12	Leu-Phe	6894	4674	6065	8577	7539
PM7	A01				0	0	0
PM7	A02	L-Glutamine	13682	15800	16207	17746	14647
PM7	A03	Leu-Ser	13900	12695	13314	15307	12412
PM7	A04	Leu-Trp	10593	6551	8558	10665	7384
PM7	A05	Leu-Val	8039	9345	11135	12303	8706
PM7	A06	Lys-Ala	13683	11852	13597	14988	10724
PM7	A07	Lys-Arg	16870	14524	14571	17364	13395
PM7	A08	Lys-Glu	10308	10181	11857	13842	9784
PM7	A09	Lys-Ile	12346	10867	12174	14041	9580
PM7	A10	Lys-Leu	9812	9742	12219	12802	9225
PM7	A11	Lys-Lys	7020	8040	11265	11270	7662
PM7	A12	Lys-Phe	11548	11478	13862	13914	9866
PM7	B01	Lys-Pro	11643	11241	11033	13714	10272
PM7	B02	Lys-Ser	12105	11283	10397	13205	10721
PM7	B03	Lys-Thr	11663	9183	8726	11167	8595
PM7	B04	Lys-Trp	10907	6583	7597	9674	6811
PM7	B05	Lys-Tyr	10080	8512	9359	11086	7709
PM7	B06	Lys-Val	10802	9926	10750	13051	9465
PM7	B07	Met-Arg	15570	14411	13369	16381	13139
PM7	B08	Met-Asp	2271	4336	5827	6232	4843
PM7	B09	Met-Gln	8794	8654	8960	10725	8644
PM7	B10	Met-Glu	390	112	2976	3308	3037
PM7	B11	Met-Gly	2721	3802	5479	6869	6383
PM7	B12	Met-His	12482	11795	14000	14539	11786
PM7	C01	Met-Ile	4592	3380	2734	5221	3793
PM7	C02	Met-Leu	2640	1870	1342	2846	4227
PM7	C03	Met-Lys	6156	4709	2943	4744	4665
PM7	C04	Met-Met	0	0	0	0	0
PM7	C05	Met-Phe	2262	271	1038	1455	1970
PM7	C06	Met-Pro	8377	7408	8190	10725	5881
PM7	C07	Met-Trp	3877	2632	3888	4865	2921
PM7	C08	Met-Val	3119	4234	4136	6079	4831
PM7	C09	Phe-Ala	7150	8131	7499	10311	7326
PM7	C10	Phe-Gly	8988	6628	7057	9113	6377
PM7	C11	Phe-Ile	8298	7370	8137	10363	7767
PM7	C12	Phe-Phe	3816	3072	6970	6933	5324
PM7	D01	Phe-Pro	11345	11446	10384	13294	10390
PM7	D02	Phe-Ser	8226	7634	5895	8868	7533
PM7	D03	Phe-Trp	480	93	280	885	880
PM7	D04	Pro-Ala	10953	8145	7148	10576	7648
PM7	D05	Pro-Asp	7512	3604	2736	5037	3432
PM7	D06	Pro-Gln	5772	10268	10857	13143	8924
PM7	D07	Pro-Gly	11924	9501	7561	11864	9719
PM7	D08	Pro-Hyp	0	0	0	0	0
PM7	D09	Pro-Leu	9975	6897	6749	9193	6244
PM7	D10	Pro-Phe	7691	5355	7136	9318	6746
PM7	D11	Pro-Pro	6550	10808	10852	13572	10503
PM7	D12	Pro-Tyr	10676	11358	13218	14512	11292
PM7	E01	Ser-Ala	7620	10196	11391	13825	11579
PM7	E02	Ser-Gly	11088	9042	6122	8719	7192
PM7	E03	Ser-His	10794	10471	9771	12562	9434
PM7	E04	Ser-Leu	12238	8779	5494	8330	4959
PM7	E05	Ser-Met	3514	3856	3132	7490	4118
PM7	E06	Ser-Phe	10041	6919	5670	8160	4652
PM7	E07	Ser-Pro	14518	14573	13742	16863	13460
PM7	E08	Ser-Ser	11421	8808	7493	10327	6252
PM7	E09	Ser-Tyr	6224	6125	5808	7758	4733
PM7	E10	Ser-Val	11325	9918	6420	9021	6809
PM7	E11	Thr-Ala	10902	10074	10277	12318	9133
PM7	E12	Thr-Arg	15691	14726	15174	17430	13966
PM7	F01	Thr-Glu	6263	7879	5663	9612	6783
PM7	F02	Thr-Gly	8234	8159	6825	9553	7927
PM7	F03	Thr-Leu	9261	6393	6447	9399	8081
PM7	F04	Thr-Met	5387	4321	2973	5831	6265
PM7	F05	Thr-Pro	13783	12576	11616	15031	11766
PM7	F06	Trp-Ala	6785	4670	3993	7097	5623
PM7	F07	Trp-Arg	13917	13012	12749	15195	12411
PM7	F08	Trp-Asp	0	73	37	1389	731
PM7	F09	Trp-Glu	42	509	0	1130	1486
PM7	F10	Trp-Gly	3037	2519	2703	4338	4104
PM7	F11	Trp-Leu	1145	4338	2197	4877	6231
PM7	F12	Trp-Lys	11475	11429	11492	13991	11386
PM7	G01	Trp-Phe	344	197	0	30	2165
PM7	G02	Trp-Ser	2874	4917	3428	6512	6320
PM7	G03	Trp-Trp	1775	915	362	1903	2203
PM7	G04	Trp-Tyr	130	176	338	2514	2204
PM7	G05	Tyr-Ala	10807	11577	10296	13455	10022
PM7	G06	Tyr-Gln	12483	13067	12701	15191	11537
PM7	G07	Tyr-Glu	2803	4623	4701	7199	5134
PM7	G08	Tyr-Gly	10813	9314	8701	11566	7768
PM7	G09	Tyr-His	13107	13230	13090	15559	12358
PM7	G10	Tyr-Leu	9046	6664	7315	9603	6747
PM7	G11	Tyr-Lys	11620	9492	9967	12241	9390
PM7	G12	Tyr-Phe	4204	5662	7609	9205	6740
PM7	H01	Tyr-Trp	3595	5798	529	4261	2240
PM7	H02	Tyr-Tyr	5443	7629	5682	9929	6704
PM7	H03	Val-Arg	14430	14604	12068	16342	13948
PM7	H04	Val-Asn	10466	12279	11530	15230	11901
PM7	H05	Val-Asp	4805	8513	7227	12295	7962
PM7	H06	Val-Gly	6864	8973	8889	12677	9910
PM7	H07	Val-His	12162	12477	12224	15756	12031
PM7	H08	Val-Ile	8135	8543	7955	12635	9686
PM7	H09	Val-Leu	8781	9052	8585	12748	9707
PM7	H10	Val-Tyr	4557	8016	8017	12195	7301
PM7	H11	Val-Val	8324	8233	8443	12541	8645
PM7	H12	g-Glu-Gly	10499	12128	12027	16002	12183
PM8	A01				0	0	0
PM8	A02	L-Glutamine	14700	14798	15994	17250	14503
PM8	A03	Ala-Asp	10757	8854	10363	13036	9663
PM8	A04	Ala-Gln	11302	9887	12033	14197	10547
PM8	A05	Ala-Ile	9107	7284	9198	11874	8172
PM8	A06	Ala-Met	6796	5308	6578	7496	5625
PM8	A07	Ala-Val	9848	8173	8444	10926	8806
PM8	A08	Asp-Ala	8685	7461	8327	11748	7914
PM8	A09	Asp-Gln	9530	8810	8404	12963	8818
PM8	A10	Asp-Gly	4666	2769	3709	7582	2748
PM8	A11	Glu-Ala	9245	7879	9125	12461	7232
PM8	A12	Gly-Asn	14925	12934	15604	16923	13128
PM8	B01	Gly-Asp	6906	4848	4679	6878	4733
PM8	B02	Gly-Ile	7966	5799	6234	8429	7049
PM8	B03	His-Ala	11375	10583	11468	13723	11875
PM8	B04	His-Glu	10508	8853	9628	11626	10232
PM8	B05	His-His	12249	11088	11434	14693	12381
PM8	B06	Ile-Asn	9647	8171	9039	11673	8259
PM8	B07	Ile-Leu	7504	4667	5697	7629	5964
PM8	B08	Leu-Asn	11750	11306	12092	14771	12195
PM8	B09	Leu-His	12335	12223	12364	15717	11551
PM8	B10	Leu-Pro	9515	8149	8976	12251	7968
PM8	B11	Leu-Tyr	8368	6872	8247	10584	6367
PM8	B12	Lys-Asp	9291	7021	8962	11366	6879
PM8	C01	Lys-Gly	12197	10729	11202	13918	10629
PM8	C02	Lys-Met	7694	5038	5546	6711	6120
PM8	C03	Met-Thr	6633	2680	4413	3987	4042
PM8	C04	Met-Tyr	3385	102	1076	2035	1211
PM8	C05	Phe-Asp	4664	1109	2747	4003	1797
PM8	C06	Phe-Glu	3443	809	3053	4473	2834
PM8	C07	Gln-Glu	11771	7885	8889	11483	8223
PM8	C08	Phe-Met	1688	212	1180	1767	1244
PM8	C09	Phe-Tyr	3257	1363	2426	3464	1244
PM8	C10	Phe-Val	7748	5705	6668	8567	5640
PM8	C11	Pro-Arg	12097	11450	10974	14579	11516
PM8	C12	Pro-Asn	12431	11303	12999	15816	12089
PM8	D01	Pro-Glu	8378	6122	6870	10074	6862
PM8	D02	Pro-lle	8574	6028	7552	8296	7249
PM8	D03	Pro-Lys	8199	5840	5730	7878	5421
PM8	D04	Pro-Ser	11161	7536	7332	10207	7532
PM8	D05	Pro-Trp	1222	366	999	2292	1434
PM8	D06	Pro-Val	7445	5880	6718	9264	6107
PM8	D07	Ser-Asn	12593	11562	11680	14721	12024
PM8	D08	Ser-Asp	6337	2255	3637	5440	2785
PM8	D09	Ser-Gln	9345	8675	9193	12903	9177
PM8	D10	Ser-Glu	6715	4114	4521	7613	4403
PM8	D11	Thr-Asp	5624	4289	5287	7686	5537
PM8	D12	Thr-Gln	10683	10881	12002	15472	11356
PM8	E01	Thr-Phe	9790	6910	7915	10262	8308
PM8	E02	Thr-Ser	8801	6842	7234	9213	7533
PM8	E03	Trp-Val	3910	1592	2557	3504	3839
PM8	E04	Tyr-Ile	7789	6162	6734	9234	4018
PM8	E05	Tyr-Val	7588	6672	6892	9528	6488
PM8	E06	Val-Ala	6819	5636	6162	8430	5916
PM8	E07	Val-Gln	9551	8819	8376	11045	8636
PM8	E08	Val-Glu	6208	4908	4514	6594	4658
PM8	E09	Val-Lys	7899	6096	7386	8459	6353
PM8	E10	Val-Met	5674	3453	4174	4662	4223
PM8	E11	Val-Phe	6981	4747	6608	8510	5959
PM8	E12	Val-Pro	12313	12066	12226	15407	11593
PM8	F01	Val-Ser	10235	7934	9088	11758	8653
PM8	F02	b-Ala-Ala	6490	5247	5797	8209	6463
PM8	F03	b-Ala-Gly	5034	4028	4594	7154	4969
PM8	F04	b-Ala-His	8746	6855	7037	9841	6948
PM8	F05	Met-b-Ala	4798	1686	1943	3662	3534
PM8	F06	b-Ala-Phe	29	0	0	1006	0
PM8	F07	D-Ala-D-Ala	12070	11828	12064	15267	12431
PM8	F08	D-Ala-Gly	6787	4893	5527	9269	3681
PM8	F09	D-Ala-Leu	890	92	0	1563	585
PM8	F10	D-Leu-D-Leu	0	0	0	0	0
PM8	F11	D-Leu-Gly	2	0	0	0	0
PM8	F12	D-Leu-Tyr	2	28	0	119	35
PM8	G01	g-Glu-Gly	11552	8550	9157	12722	10414
PM8	G02	g-D-Glu-Gly	277	0	0	0	0
PM8	G03	Gly-D-Ala	6472	3446	4334	6655	4406
PM8	G04	Gly-D-Asp	1	0	0	0	0
PM8	G05	Gly-D-Ser	1341	112	0	963	789
PM8	G06	Gly-D-Thr	0	0	0	0	0
PM8	G07	Gly-D-Val	0	0	0	0	0
PM8	G08	Leu-b-Ala	9229	7688	8046	10924	9816
PM8	G09	Leu-D-Leu	0	0	0	0	0
PM8	G10	Phe-b-Ala	6194	4754	5514	8078	6101
PM8	G11	Ala-Ala-Ala	10888	9134	9522	13145	9356
PM8	G12	D-Ala-Gly-Gly	548	86	0	232	187
PM8	H01	Gly-Gly-Ala	11541	10783	9377	13700	10862
PM8	H02	Gly-Gly-D-Leu	8032	4519	2857	8384	5609
PM8	H03	Gly-Gly-Gly	8889	6471	5561	10731	7064
PM8	H04	Gly-Gly-Ile	11279	9091	8701	13333	9614
PM8	H05	Gly-Gly-Leu	9979	9742	8481	13712	9877
PM8	H06	Gly-Gly-Phe	9826	9405	7584	12615	9246
PM8	H07	Val-Tyr-Val	9743	8047	6458	11445	6173
PM8	H08	Gly-Phe-Phe	8127	8946	6822	12220	8768
PM8	H09	Leu-Gly-Gly	11070	8739	8692	13731	9706
PM8	H10	Leu-Leu-Leu	7364	3563	3645	7864	6060
PM8	H11	Phe-Gly-Gly	9593	7372	7105	12428	6986
PM8	H12	Tyr-Gly-Gly	11697	10648	9692	15053	9440
-

## Sheet: ABC58 mutant
ABC58 mutant			Dataset 1	Dataset 2	Dataset 3	Dataset 4
Plate	Well	Chemical
PM6	A01				0	0
PM6	A02	L-Glutamine	10054	9771	11698	12929
PM6	A03	Ala-Ala	6017	4321	6866	7801
PM6	A04	Ala-Arg	9222	7595	10842	11405
PM6	A05	Ala-Asn	6830	4642	7757	8684
PM6	A06	Ala-Glu	3139	2575	4426	4876
PM6	A07	Ala-Gly	4054	1988	4612	3852
PM6	A08	Ala-His	2284	1171	4792	4864
PM6	A09	Ala-Leu	2675	1871	5621	4574
PM6	A10	Ala-Lys	7829	5819	9594	9864
PM6	A11	Ala-Phe	3285	2914	7324	6761
PM6	A12	Ala-Pro	560	4	2087	217
PM6	B01	Ala-Ser	7906	5479	8287	5270
PM6	B02	Ala-Thr	1635	581	1162	3215
PM6	B03	Ala-Trp	2481	1745	3308	5394
PM6	B04	Ala-Tyr	3825	2910	4684	6633
PM6	B05	Arg-Ala	8055	6448	10180	10883
PM6	B06	Arg-Arg	8914	7104	10393	10587
PM6	B07	Arg-Asp	7451	5201	9109	9777
PM6	B08	Arg-Gln	9095	6027	11032	10929
PM6	B09	Arg-Glu	8399	6006	10453	10367
PM6	B10	Arg-Ile	7669	5685	10000	9889
PM6	B11	Arg-Leu	8003	5251	9733	9373
PM6	B12	Arg-Lys	9839	7029	11087	10288
PM6	C01	Arg-Met	9113	7563	9803	11101
PM6	C02	Arg-Phe	7765	6424	8516	9699
PM6	C03	Arg-Ser	8209	6229	9053	10281
PM6	C04	Arg-Trp	7388	5355	8375	9431
PM6	C05	Arg-Tyr	8019	6405	9964	10616
PM6	C06	Arg-Val	7400	5574	9129	9768
PM6	C07	Asn-Glu	1439	299	2098	2519
PM6	C08	Asn-Val	4590	2257	6201	6587
PM6	C09	Asp-Asp	14	0	0	36
PM6	C10	Asp-Glu	0	0	0	0
PM6	C11	Asp-Leu	0	0	0	0
PM6	C12	Asp-Lys	945	27	2651	4173
PM6	D01	Asp-Phe	62	0	0	0
PM6	D02	Asp-Trp	1188	219	972	2658
PM6	D03	Asp-Val	48	0	0	2047
PM6	D04	Cys-Gly	364	34	372	2431
PM6	D05	Gln-Gln	3960	2197	6197	4159
PM6	D06	Gln-Gly	1133	336	2887	5634
PM6	D07	Glu-Asp	0	0	0	0
PM6	D08	Glu-Glu	0	0	0	0
PM6	D09	Glu-Gly	0	0	0	0
PM6	D10	Glu-Ser	0	0	0	0
PM6	D11	Glu-Trp	96	5	1092	1718
PM6	D12	Glu-Tyr	0	0	176	0
PM6	E01	Glu-Val	0	0	0	0
PM6	E02	Gly-Ala	0	0	0	193
PM6	E03	Gly-Arg	7377	6055	8655	9804
PM6	E04	Gly-Cys	1309	0	4	1531
PM6	E05	Gly-Gly	221	0	0	173
PM6	E06	Gly-His	0	0	0	0
PM6	E07	Gly-Leu	0	0	0	0
PM6	E08	Gly-Lys	0	0	0	2
PM6	E09	Gly-Met	0	0	0	0
PM6	E10	Gly-Phe	214	0	823	365
PM6	E11	Gly-Pro	0	0	0	0
PM6	E12	Gly-Ser	2138	120	4226	2948
PM6	F01	Gly-Thr	63	0	0	0
PM6	F02	Gly-Trp	0	0	0	0
PM6	F03	Gly-Tyr	2	0	0	862
PM6	F04	Gly-Val	17	0	0	481
PM6	F05	His-Asp	950	0	0	60
PM6	F06	His-Gly	1278	302	1054	4094
PM6	F07	His-Leu	3462	2094	4803	7045
PM6	F08	His-Lys	3813	2611	6539	7415
PM6	F09	His-Met	5184	3588	7427	8522
PM6	F10	His-Pro	105	0	99	0
PM6	F11	His-Ser	2433	1377	5787	3539
PM6	F12	His-Trp	3926	1107	6244	6780
PM6	G01	His-Tyr	7089	5961	8363	10417
PM6	G02	His-Val	2490	2125	2694	6242
PM6	G03	Ile-Ala	217	0	2	136
PM6	G04	Ile-Arg	8487	5967	9428	9806
PM6	G05	Ile-Gln	1198	0	4	2290
PM6	G06	Ile-Gly	0	0	0	0
PM6	G07	Ile-His	0	0	0	0
PM6	G08	Ile-Ile	0	0	0	0
PM6	G09	Ile-Met	0	0	0	0
PM6	G10	Ile-Phe	2	0	207	0
PM6	G11	Ile-Pro	0	0	0	0
PM6	G12	Ile-Ser	5	0	619	0
PM6	H01	Ile-Trp	307	0	0	0
PM6	H02	Ile-Tyr	44	0	0	0
PM6	H03	Ile-Val	1643	0	94	444
PM6	H04	Leu-Ala	6644	5076	8224	9137
PM6	H05	Leu-Arg	8071	6335	9994	9761
PM6	H06	Leu-Asp	2018	0	518	403
PM6	H07	Leu-Glu	3	0	0	0
PM6	H08	Leu-Gly	3417	1621	5682	5633
PM6	H09	Leu-Ile	4859	690	4563	2930
PM6	H10	Leu-Leu	2309	73	2383	774
PM6	H11	Leu-Met	866	0	1819	59
PM6	H12	Leu-Phe	4792	1136	5718	4061
PM7	A01				0	0
PM7	A02	L-Glutamine	13667	14381	17214	15454
PM7	A03	Leu-Ser	10422	10985	13607	12191
PM7	A04	Leu-Trp	6769	6318	9938	7432
PM7	A05	Leu-Val	8205	8261	11348	9529
PM7	A06	Lys-Ala	9784	10312	14121	12208
PM7	A07	Lys-Arg	13193	11808	15452	13061
PM7	A08	Lys-Glu	1905	1435	3781	2180
PM7	A09	Lys-Ile	9190	8934	13038	10500
PM7	A10	Lys-Leu	7989	8625	12873	10147
PM7	A11	Lys-Lys	4394	4860	10019	6311
PM7	A12	Lys-Phe	8730	9833	13801	10644
PM7	B01	Lys-Pro	316	0	0	0
PM7	B02	Lys-Ser	9517	7948	10459	9286
PM7	B03	Lys-Thr	8356	7037	9053	8259
PM7	B04	Lys-Trp	4696	4835	8459	6624
PM7	B05	Lys-Tyr	7250	6830	9919	8127
PM7	B06	Lys-Val	9170	8412	11335	9823
PM7	B07	Met-Arg	12807	11828	14824	12630
PM7	B08	Met-Asp	1152	591	2700	1921
PM7	B09	Met-Gln	1596	2222	5635	5102
PM7	B10	Met-Glu	0	0	0	0
PM7	B11	Met-Gly	0	0	130	3
PM7	B12	Met-His	7308	8365	13711	11905
PM7	C01	Met-Ile	7	0	290	276
PM7	C02	Met-Leu	0	0	635	352
PM7	C03	Met-Lys	3125	2105	2811	2164
PM7	C04	Met-Met	0	0	0	0
PM7	C05	Met-Phe	0	0	340	0
PM7	C06	Met-Pro	0	0	0	0
PM7	C07	Met-Trp	1943	1155	3955	3013
PM7	C08	Met-Val	728	523	2617	1865
PM7	C09	Phe-Ala	1961	2488	4589	3813
PM7	C10	Phe-Gly	0	255	2318	913
PM7	C11	Phe-Ile	6281	3950	7544	6272
PM7	C12	Phe-Phe	542	803	6692	2909
PM7	D01	Phe-Pro	6	0	0	0
PM7	D02	Phe-Ser	2023	1906	1948	1424
PM7	D03	Phe-Trp	0	0	194	146
PM7	D04	Pro-Ala	0	0	361	51
PM7	D05	Pro-Asp	0	0	0	0
PM7	D06	Pro-Gln	2092	630	2715	2017
PM7	D07	Pro-Gly	0	0	559	308
PM7	D08	Pro-Hyp	0	0	0	0
PM7	D09	Pro-Leu	0	54	1461	990
PM7	D10	Pro-Phe	2610	2931	4348	4001
PM7	D11	Pro-Pro	0	0	0	0
PM7	D12	Pro-Tyr	5445	6980	12196	9096
PM7	E01	Ser-Ala	97	0	5794	4771
PM7	E02	Ser-Gly	3991	1462	0	0
PM7	E03	Ser-His	1755	0	150	117
PM7	E04	Ser-Leu	8108	4152	563	411
PM7	E05	Ser-Met	0	0	322	33
PM7	E06	Ser-Phe	431	513	1810	1117
PM7	E07	Ser-Pro	0	0	0	0
PM7	E08	Ser-Ser	2433	1161	321	36
PM7	E09	Ser-Tyr	2133	1627	2338	1477
PM7	E10	Ser-Val	7026	4342	633	208
PM7	E11	Thr-Ala	3275	2558	3894	2799
PM7	E12	Thr-Arg	12943	12390	16347	13674
PM7	F01	Thr-Glu	137	0	0	0
PM7	F02	Thr-Gly	3	0	0	0
PM7	F03	Thr-Leu	87	836	1497	1871
PM7	F04	Thr-Met	0	0	506	309
PM7	F05	Thr-Pro	0	0	0	0
PM7	F06	Trp-Ala	0	0	1817	1161
PM7	F07	Trp-Arg	10784	10197	14583	11708
PM7	F08	Trp-Asp	0	0	0	0
PM7	F09	Trp-Glu	0	0	0	0
PM7	F10	Trp-Gly	0	0	27	0
PM7	F11	Trp-Leu	1382	1945	2390	1589
PM7	F12	Trp-Lys	8389	7168	11124	8148
PM7	G01	Trp-Phe	59	0	0	0
PM7	G02	Trp-Ser	424	0	0	0
PM7	G03	Trp-Trp	845	0	542	358
PM7	G04	Trp-Tyr	7	0	693	242
PM7	G05	Tyr-Ala	7631	7435	10506	9770
PM7	G06	Tyr-Gln	8298	9289	13059	11732
PM7	G07	Tyr-Glu	0	0	667	441
PM7	G08	Tyr-Gly	3321	2430	4973	4321
PM7	G09	Tyr-His	10683	10764	14319	12507
PM7	G10	Tyr-Leu	5517	3706	6923	5099
PM7	G11	Tyr-Lys	6833	6248	10391	7813
PM7	G12	Tyr-Phe	1780	2076	6791	3137
PM7	H01	Tyr-Trp	2807	2325	1299	662
PM7	H02	Tyr-Tyr	4455	3569	6748	4830
PM7	H03	Val-Arg	11160	10869	13120	11629
PM7	H04	Val-Asn	4509	4393	6782	5455
PM7	H05	Val-Asp	72	0	0	0
PM7	H06	Val-Gly	147	0	44	0
PM7	H07	Val-His	2857	3060	8107	7354
PM7	H08	Val-Ile	547	100	1849	873
PM7	H09	Val-Leu	2216	1990	5145	3292
PM7	H10	Val-Tyr	1147	2211	7091	5118
PM7	H11	Val-Val	2012	134	3165	992
PM7	H12	g-Glu-Gly	9694	8114	13126	10859
PM8	A01				0	0
PM8	A02	L-Glutamine	14123	13877	16818	14614
PM8	A03	Ala-Asp	2911	1797	3509	1808
PM8	A04	Ala-Gln	3148	1855	5306	3833
PM8	A05	Ala-Ile	110	4	2642	1855
PM8	A06	Ala-Met	738	818	4586	3062
PM8	A07	Ala-Val	126	27	1371	1274
PM8	A08	Asp-Ala	0	0	49	0
PM8	A09	Asp-Gln	0	0	6	15
PM8	A10	Asp-Gly	0	0	0	0
PM8	A11	Glu-Ala	0	0	206	0
PM8	A12	Gly-Asn	12909	12128	16786	13508
PM8	B01	Gly-Asp	27	0	0	0
PM8	B02	Gly-Ile	2354	464	1387	788
PM8	B03	His-Ala	7416	6663	9096	8094
PM8	B04	His-Glu	171	0	683	362
PM8	B05	His-His	5984	4843	7888	7911
PM8	B06	Ile-Asn	307	18	1068	557
PM8	B07	Ile-Leu	1528	447	1061	662
PM8	B08	Leu-Asn	9956	8891	12786	11359
PM8	B09	Leu-His	10965	9944	14428	11998
PM8	B10	Leu-Pro	0	0	0	0
PM8	B11	Leu-Tyr	5496	4207	8791	5867
PM8	B12	Lys-Asp	2	0	2	0
PM8	C01	Lys-Gly	7309	7195	10950	9568
PM8	C02	Lys-Met	5380	2236	3571	2706
PM8	C03	Met-Thr	425	0	275	145
PM8	C04	Met-Tyr	79	0	142	0
PM8	C05	Phe-Asp	0	0	0	0
PM8	C06	Phe-Glu	0	0	0	0
PM8	C07	Gln-Glu	9786	858	3244	1112
PM8	C08	Phe-Met	178	0	710	189
PM8	C09	Phe-Tyr	551	46	1728	1198
PM8	C10	Phe-Val	4116	1471	5026	3426
PM8	C11	Pro-Arg	8099	6090	9643	7534
PM8	C12	Pro-Asn	3952	3576	9326	6772
PM8	D01	Pro-Glu	0	0	0	0
PM8	D02	Pro-lle	0	0	4	0
PM8	D03	Pro-Lys	0	0	22	3
PM8	D04	Pro-Ser	4708	0	416	23
PM8	D05	Pro-Trp	184	0	537	710
PM8	D06	Pro-Val	171	0	251	114
PM8	D07	Ser-Asn	11079	8457	12148	9870
PM8	D08	Ser-Asp	0	0	0	0
PM8	D09	Ser-Gln	148	0	1802	281
PM8	D10	Ser-Glu	0	0	0	0
PM8	D11	Thr-Asp	0	0	0	0
PM8	D12	Thr-Gln	1487	0	268	59
PM8	E01	Thr-Phe	61	0	827	209
PM8	E02	Thr-Ser	0	0	0	0
PM8	E03	Trp-Val	0	0	0	0
PM8	E04	Tyr-Ile	6117	3424	7088	7171
PM8	E05	Tyr-Val	5292	2712	6297	5872
PM8	E06	Val-Ala	327	0	465	35
PM8	E07	Val-Gln	1308	196	1602	941
PM8	E08	Val-Glu	0	0	0	0
PM8	E09	Val-Lys	1046	384	2846	1896
PM8	E10	Val-Met	367	0	780	442
PM8	E11	Val-Phe	3839	1236	5864	3080
PM8	E12	Val-Pro	0	0	0	0
PM8	F01	Val-Ser	1281	16	1412	668
PM8	F02	b-Ala-Ala	0	0	0	0
PM8	F03	b-Ala-Gly	0	0	319	0
PM8	F04	b-Ala-His	0	0	0	0
PM8	F05	Met-b-Ala	0	0	0	0
PM8	F06	b-Ala-Phe	0	0	0	0
PM8	F07	D-Ala-D-Ala	12294	10169	14322	11673
PM8	F08	D-Ala-Gly	0	0	0	0
PM8	F09	D-Ala-Leu	0	0	0	0
PM8	F10	D-Leu-D-Leu	0	0	0	0
PM8	F11	D-Leu-Gly	0	0	0	0
PM8	F12	D-Leu-Tyr	0	0	0	0
PM8	G01	g-Glu-Gly	7864	6038	10661	8877
PM8	G02	g-D-Glu-Gly	3	0	0	0
PM8	G03	Gly-D-Ala	0	0	0	0
PM8	G04	Gly-D-Asp	0	0	0	0
PM8	G05	Gly-D-Ser	0	0	0	0
PM8	G06	Gly-D-Thr	0	0	0	0
PM8	G07	Gly-D-Val	0	0	0	0
PM8	G08	Leu-b-Ala	3896	2146	2410	1761
PM8	G09	Leu-D-Leu	0	0	0	0
PM8	G10	Phe-b-Ala	83	0	936	29
PM8	G11	Ala-Ala-Ala	7452	3944	8429	6088
PM8	G12	D-Ala-Gly-Gly	0	0	0	0
PM8	H01	Gly-Gly-Ala	406	0	0	0
PM8	H02	Gly-Gly-D-Leu	19	0	0	0
PM8	H03	Gly-Gly-Gly	23	0	0	0
PM8	H04	Gly-Gly-Ile	4	0	0	0
PM8	H05	Gly-Gly-Leu	0	0	0	0
PM8	H06	Gly-Gly-Phe	0	0	0	0
PM8	H07	Val-Tyr-Val	6405	2162	8455	5834
PM8	H08	Gly-Phe-Phe	590	30	4301	2452
PM8	H09	Leu-Gly-Gly	7060	2729	7725	3640
PM8	H10	Leu-Leu-Leu	2849	4	3563	793
PM8	H11	Phe-Gly-Gly	1918	0	2695	589
PM8	H12	Tyr-Gly-Gly	5706	1724	7747	4429
-

## Sheet: SBP58 mutant
ΔSBP58 mutant			Dataset 1	Dataset 2	Dataset 3	Dataset 4	Dataset 5	Dataset 6	Dataset 7
PM6	A01						0	0	0
PM6	A02	L-Glutamine	11326	10669	12975	13198	12622	12196	11643
PM6	A03	Ala-Ala	5921	4420	7783	7529	7346	7524	7983
PM6	A04	Ala-Arg	9111	8923	11205	10998	10885	10279	10309
PM6	A05	Ala-Asn	5703	5328	8124	7732	7774	7772	8055
PM6	A06	Ala-Glu	3987	2086	4978	4327	4806	4828	5172
PM6	A07	Ala-Gly	3792	1441	4967	4504	4654	4825	5230
PM6	A08	Ala-His	3407	1936	4396	5158	3481	4170	7567
PM6	A09	Ala-Leu	3446	2189	4555	4378	4472	4762	7126
PM6	A10	Ala-Lys	7629	7403	9258	8928	9280	9028	8529
PM6	A11	Ala-Phe	3205	3599	5523	5283	5592	5455	6767
PM6	A12	Ala-Pro	172	751	51	293	2131	1565	1259
PM6	B01	Ala-Ser	8018	6176	10095	9261	9792	9741	8542
PM6	B02	Ala-Thr	2255	897	4640	3916	2271	2967	6681
PM6	B03	Ala-Trp	3152	2270	5232	4678	4134	4113	6157
PM6	B04	Ala-Tyr	4613	3347	6681	7012	5763	5535	7276
PM6	B05	Arg-Ala	8710	7846	10613	10702	10633	10069	10955
PM6	B06	Arg-Arg	9331	8680	11293	11171	10325	9830	10412
PM6	B07	Arg-Asp	7980	6871	9835	10015	9703	9389	9549
PM6	B08	Arg-Gln	8745	8514	10356	10414	10332	10035	10776
PM6	B09	Arg-Glu	8992	7982	10666	10510	10435	10008	10537
PM6	B10	Arg-Ile	8378	7665	10355	9860	10324	9759	10240
PM6	B11	Arg-Leu	8334	7030	10182	9727	10277	9973	10139
PM6	B12	Arg-Lys	8790	9118	11258	9847	10313	9839	9423
PM6	C01	Arg-Met	10520	8074	12176	11415	11312	10968	10655
PM6	C02	Arg-Phe	8814	6689	10900	10790	10436	10012	10410
PM6	C03	Arg-Ser	8303	6914	10624	10177	9996	9666	10248
PM6	C04	Arg-Trp	8057	6347	9831	10002	9438	9291	10034
PM6	C05	Arg-Tyr	8988	7781	10668	10468	10527	10240	10505
PM6	C06	Arg-Val	7770	6923	9569	9873	9174	8857	9527
PM6	C07	Asn-Glu	1478	1053	3028	2633	2215	2182	2284
PM6	C08	Asn-Val	4891	3910	6774	6688	6363	5606	6100
PM6	C09	Asp-Asp	49	18	380	367	35	19	42
PM6	C10	Asp-Glu	0	0	45	0	0	0	38
PM6	C11	Asp-Leu	0	0	0	0	0	0	952
PM6	C12	Asp-Lys	1827	719	1947	2948	1054	1697	6536
PM6	D01	Asp-Phe	0	0	0	93	0	0	1051
PM6	D02	Asp-Trp	1491	339	3392	3023	2152	2360	4399
PM6	D03	Asp-Val	214	21	1226	904	365	241	3333
PM6	D04	Cys-Gly	554	180	1990	1708	760	841	5148
PM6	D05	Gln-Gln	5466	3487	6774	5921	6750	6342	5815
PM6	D06	Gln-Gly	2104	1317	3588	3430	2802	2907	6638
PM6	D07	Glu-Asp	0	0	0	0	0	0	0
PM6	D08	Glu-Glu	0	0	0	0	0	0	0
PM6	D09	Glu-Gly	0	0	0	0	0	0	0
PM6	D10	Glu-Ser	0	0	0	0	0	0	299
PM6	D11	Glu-Trp	1027	200	2185	1682	3098	3400	4832
PM6	D12	Glu-Tyr	18	11	0	41	3	3	1552
PM6	E01	Glu-Val	2	0	2	50	56	147	655
PM6	E02	Gly-Ala	6	0	174	1	0	182	2556
PM6	E03	Gly-Arg	7559	6629	9368	9331	9086	8833	9912
PM6	E04	Gly-Cys	561	0	365	811	154	377	1909
PM6	E05	Gly-Gly	21	0	337	453	110	315	815
PM6	E06	Gly-His	0	0	0	0	0	0	44
PM6	E07	Gly-Leu	0	0	0	0	0	0	0
PM6	E08	Gly-Lys	0	0	35	9	13	92	471
PM6	E09	Gly-Met	0	0	0	0	0	0	0
PM6	E10	Gly-Phe	194	18	760	489	735	923	1703
PM6	E11	Gly-Pro	0	0	0	0	0	0	0
PM6	E12	Gly-Ser	2173	2152	3408	3450	4116	3920	4310
PM6	F01	Gly-Thr	48	0	19	40	236	285	422
PM6	F02	Gly-Trp	0	0	193	3	1	171	1655
PM6	F03	Gly-Tyr	59	0	197	121	77	237	2667
PM6	F04	Gly-Val	22	0	165	28	6	196	2477
PM6	F05	His-Asp	553	0	392	494	108	630	2234
PM6	F06	His-Gly	2291	619	3051	4154	1768	2914	9997
PM6	F07	His-Leu	3653	3689	4441	6114	4948	4602	9900
PM6	F08	His-Lys	4366	4154	5758	6677	6934	6088	6972
PM6	F09	His-Met	5659	5559	6844	7267	7480	6728	9301
PM6	F10	His-Pro	426	45	83	606	730	733	1657
PM6	F11	His-Ser	3957	3335	4945	4796	5214	5644	7613
PM6	F12	His-Trp	3766	3815	4858	5127	6465	5649	8294
PM6	G01	His-Tyr	7802	6532	9651	9855	10014	9179	10544
PM6	G02	His-Val	3865	2027	5290	6558	4042	4560	10019
PM6	G03	Ile-Ala	245	0	682	51	266	701	2787
PM6	G04	Ile-Arg	7967	6891	9917	10197	9513	9484	10322
PM6	G05	Ile-Gln	317	6	1560	1313	479	1013	6015
PM6	G06	Ile-Gly	16	0	61	2	0	155	2481
PM6	G07	Ile-His	0	0	0	0	0	0	497
PM6	G08	Ile-Ile	520	0	433	256	56	536	2942
PM6	G09	Ile-Met	0	0	0	0	0	0	1605
PM6	G10	Ile-Phe	831	36	1250	1113	1015	1208	2246
PM6	G11	Ile-Pro	1	0	0	0	10	10	0
PM6	G12	Ile-Ser	416	116	109	485	501	601	1543
PM6	H01	Ile-Trp	1010	0	936	1812	1307	1584	4769
PM6	H02	Ile-Tyr	95	0	1	444	672	603	2607
PM6	H03	Ile-Val	2074	0	2163	1817	2496	2588	6276
PM6	H04	Leu-Ala	7332	5971	9321	9703	10006	9786	10474
PM6	H05	Leu-Arg	9395	7286	10938	11335	11188	11026	10598
PM6	H06	Leu-Asp	1236	0	1041	1098	2615	2952	7743
PM6	H07	Leu-Glu	43	0	132	344	604	454	10100
PM6	H08	Leu-Gly	4604	3834	6101	6760	6323	5963	8622
PM6	H09	Leu-Ile	4763	2542	5891	6020	6296	5437	6741
PM6	H10	Leu-Leu	3017	1113	3072	2745	3345	3670	4819
PM6	H11	Leu-Met	1360	742	1235	1463	2405	2078	3351
PM6	H12	Leu-Phe	3778	3632	6839	5114	7015	6258	6993
PM7	A01				0	0	0	0	0
PM7	A02	L-Glutamine	16005	15379	16782	16934	16422	16262	13455
PM7	A03	Leu-Ser	12395	11981	13408	13979	12938	12833	11154
PM7	A04	Leu-Trp	7580	8163	8602	9031	8414	8256	7999
PM7	A05	Leu-Val	9005	9283	10371	10430	10277	9923	8920
PM7	A06	Lys-Ala	11498	11733	12504	13049	12785	12645	10135
PM7	A07	Lys-Arg	14221	14027	15328	15379	15004	14735	11184
PM7	A08	Lys-Glu	1748	1571	886	1255	2929	3075	4697
PM7	A09	Lys-Ile	10908	10440	11979	12430	12363	12187	8574
PM7	A10	Lys-Leu	9603	10160	10982	11391	11013	10806	9565
PM7	A11	Lys-Lys	7282	8052	8151	8190	8056	8890	6878
PM7	A12	Lys-Phe	10726	12076	12134	12319	11892	11363	8267
PM7	B01	Lys-Pro	8	0	65	71	47	1	0
PM7	B02	Lys-Ser	10454	8442	11039	11701	11057	10915	6982
PM7	B03	Lys-Thr	8035	7119	8681	9372	8374	9117	6114
PM7	B04	Lys-Trp	6417	5919	7717	7879	7878	8368	5497
PM7	B05	Lys-Tyr	7982	7675	8835	9290	9171	9242	6004
PM7	B06	Lys-Val	9373	8981	10443	11107	10647	10832	7842
PM7	B07	Met-Arg	13930	13181	15184	15491	13986	14150	11148
PM7	B08	Met-Asp	809	587	1373	1516	2626	3268	2977
PM7	B09	Met-Gln	3162	3401	3732	4955	4547	4354	7552
PM7	B10	Met-Glu	0	0	0	0	1	0	308
PM7	B11	Met-Gly	0	0	1	14	0	0	5108
PM7	B12	Met-His	9668	10313	10816	12259	12381	11812	9705
PM7	C01	Met-Ile	10	247	287	937	763	11	3030
PM7	C02	Met-Leu	849	40	1327	1441	1696	2032	2701
PM7	C03	Met-Lys	3366	2259	3736	3920	3014	3463	1472
PM7	C04	Met-Met	0	0	0	0	0	0	0
PM7	C05	Met-Phe	46	0	367	166	702	1116	521
PM7	C06	Met-Pro	0	0	0	0	0	3	220
PM7	C07	Met-Trp	1501	2187	3159	2947	3558	3711	2736
PM7	C08	Met-Val	1362	1087	2109	2120	2297	2173	2958
PM7	C09	Phe-Ala	3500	3224	4210	4897	4267	4177	4609
PM7	C10	Phe-Gly	1724	1053	2448	2077	2440	3032	4008
PM7	C11	Phe-Ile	7879	6545	9166	9158	9508	9534	6146
PM7	C12	Phe-Phe	3708	4532	6516	4907	6042	5591	4013
PM7	D01	Phe-Pro	0	0	0	0	0	0	0
PM7	D02	Phe-Ser	3249	2083	3891	4431	2399	2800	3635
PM7	D03	Phe-Trp	455	41	952	1242	902	1398	136
PM7	D04	Pro-Ala	332	75	418	1092	612	1355	524
PM7	D05	Pro-Asp	0	0	0	0	0	0	14
PM7	D06	Pro-Gln	1332	1119	1818	2248	2216	2893	2236
PM7	D07	Pro-Gly	426	121	475	1081	605	1606	1228
PM7	D08	Pro-Hyp	0	0	0	0	0	0	0
PM7	D09	Pro-Leu	842	451	1286	1861	1364	1861	1623
PM7	D10	Pro-Phe	2542	4219	2835	3250	4187	3930	2981
PM7	D11	Pro-Pro	80	0	66	0	21	43	1000
PM7	D12	Pro-Tyr	8878	8877	10653	11190	11450	10604	9052
PM7	E01	Ser-Ala	476	0	555	734	6472	6765	4792
PM7	E02	Ser-Gly	4240	2313	4874	4888	0	0	0
PM7	E03	Ser-His	1577	87	1994	1155	123	669	478
PM7	E04	Ser-Leu	5243	3889	5896	5983	435	861	1379
PM7	E05	Ser-Met	49	0	367	628	465	707	37
PM7	E06	Ser-Phe	1924	1146	2851	2808	1919	2328	1051
PM7	E07	Ser-Pro	0	0	0	0	0	0	0
PM7	E08	Ser-Ser	3422	1932	3592	3415	322	1021	31
PM7	E09	Ser-Tyr	3202	2100	3340	3136	2133	2332	827
PM7	E10	Ser-Val	6548	4725	6916	6298	1091	1665	1010
PM7	E11	Thr-Ala	4218	2608	4918	4087	4633	4793	5146
PM7	E12	Thr-Arg	15438	14519	16405	16537	16105	15540	11410
PM7	F01	Thr-Glu	7	0	0	1	1	6	0
PM7	F02	Thr-Gly	2	0	0	0	0	0	1186
PM7	F03	Thr-Leu	1827	657	1919	3204	1436	2407	4759
PM7	F04	Thr-Met	551	40	857	1363	936	1467	3597
PM7	F05	Thr-Pro	0	0	0	0	0	0	0
PM7	F06	Trp-Ala	1400	619	2551	2589	2396	2808	4034
PM7	F07	Trp-Arg	12220	11488	13525	13776	12941	12939	10583
PM7	F08	Trp-Asp	0	0	99	77	13	202	161
PM7	F09	Trp-Glu	0	0	0	0	0	0	770
PM7	F10	Trp-Gly	18	0	257	767	10	197	3474
PM7	F11	Trp-Leu	4387	2991	5110	4752	4417	4534	5303
PM7	F12	Trp-Lys	11721	9459	12128	12211	11283	11752	7954
PM7	G01	Trp-Phe	583	74	612	1648	780	283	946
PM7	G02	Trp-Ser	1128	21	732	1132	0	0	3552
PM7	G03	Trp-Trp	219	11	634	1152	777	1244	762
PM7	G04	Trp-Tyr	54	0	770	1492	851	899	1155
PM7	G05	Tyr-Ala	9855	8359	10498	11757	10988	10619	6232
PM7	G06	Tyr-Gln	11281	10509	12389	13474	12894	12129	7983
PM7	G07	Tyr-Glu	0	0	519	724	1077	1087	1891
PM7	G08	Tyr-Gly	4813	3763	5625	6111	5322	5341	4001
PM7	G09	Tyr-His	13142	12248	13838	14223	14074	13742	10089
PM7	G10	Tyr-Leu	6199	4477	7413	7855	8284	8265	4351
PM7	G11	Tyr-Lys	9510	7885	10807	10505	10769	10756	6134
PM7	G12	Tyr-Phe	6622	5656	6180	6289	7064	6936	3794
PM7	H01	Tyr-Trp	5799	2864	6006	7191	4099	2847	101
PM7	H02	Tyr-Tyr	6926	4489	8595	8901	8211	8687	3918
PM7	H03	Val-Arg	13854	11469	14578	15051	14210	14187	9307
PM7	H04	Val-Asn	7226	4973	7371	7535	7589	8150	6631
PM7	H05	Val-Asp	712	0	707	499	622	1209	0
PM7	H06	Val-Gly	1194	0	1327	943	1719	1687	622
PM7	H07	Val-His	5698	4356	6240	8074	9207	8208	5545
PM7	H08	Val-Ile	4191	2050	3793	4073	5444	4053	6692
PM7	H09	Val-Leu	6436	4411	6682	6708	6739	7332	6601
PM7	H10	Val-Tyr	5933	4308	6443	7773	8196	7880	3654
PM7	H11	Val-Val	3535	2677	3225	3027	4163	4599	4833
PM7	H12	g-Glu-Gly	14266	11517	13466	14948	14796	14913	8674
PM8	A01				0	0	0	0	0
PM8	A02	L-Glutamine	15268	13854	15568	16622	16168	17048	12287
PM8	A03	Ala-Asp	1542	1413	211	2094	3085	1049	5497
PM8	A04	Ala-Gln	2524	1934	2746	3441	2530	3171	5234
PM8	A05	Ala-Ile	1111	222	79	690	375	258	5550
PM8	A06	Ala-Met	617	1271	2145	3001	252	1511	4273
PM8	A07	Ala-Val	657	215	784	1708	66	159	5326
PM8	A08	Asp-Ala	0	0	0	163	0	0	1342
PM8	A09	Asp-Gln	0	0	0	226	0	0	2043
PM8	A10	Asp-Gly	0	9	0	0	0	0	0
PM8	A11	Glu-Ala	0	54	1	0	6	0	3
PM8	A12	Gly-Asn	12538	13639	14405	14738	13805	15302	11010
PM8	B01	Gly-Asp	0	0	0	0	0	0	0
PM8	B02	Gly-Ile	296	141	1491	1611	3335	3253	2932
PM8	B03	His-Ala	7522	7015	8524	10043	8124	10152	10050
PM8	B04	His-Glu	0	0	0	24	5	937	6472
PM8	B05	His-His	5742	5339	6438	8660	7155	8522	9840
PM8	B06	Ile-Asn	0	0	547	425	675	1720	2294
PM8	B07	Ile-Leu	1769	1193	3026	2024	2327	3325	3916
PM8	B08	Leu-Asn	9796	9418	11064	12486	11129	12533	10677
PM8	B09	Leu-His	11463	10753	12823	14133	12536	13321	9771
PM8	B10	Leu-Pro	0	3	0	0	0	0	0
PM8	B11	Leu-Tyr	5745	4958	7389	7721	7134	8960	4537
PM8	B12	Lys-Asp	22	22	10	3	54	23	0
PM8	C01	Lys-Gly	8027	6297	8496	10523	10767	11532	7030
PM8	C02	Lys-Met	3480	1316	4156	4937	6159	6135	2898
PM8	C03	Met-Thr	0	0	6	49	33	832	112
PM8	C04	Met-Tyr	0	0	11	0	326	864	15
PM8	C05	Phe-Asp	0	0	0	0	0	0	0
PM8	C06	Phe-Glu	0	0	0	0	0	0	0
PM8	C07	Gln-Glu	1053	309	2876	3236	3434	2961	2838
PM8	C08	Phe-Met	0	0	475	373	32	741	31
PM8	C09	Phe-Tyr	565	362	1626	1650	1526	2110	383
PM8	C10	Phe-Val	4063	2879	5713	6316	5513	6164	2824
PM8	C11	Pro-Arg	8158	6761	9452	10586	8550	10128	5320
PM8	C12	Pro-Asn	5420	5943	6449	7028	5195	6961	7278
PM8	D01	Pro-Glu	0	0	0	0	0	0	0
PM8	D02	Pro-lle	9	0	0	5	0	422	1923
PM8	D03	Pro-Lys	0	0	0	21	0	73	0
PM8	D04	Pro-Ser	0	0	310	432	0	1430	426
PM8	D05	Pro-Trp	4	0	695	950	232	1103	463
PM8	D06	Pro-Val	0	0	28	108	42	1063	93
PM8	D07	Ser-Asn	10108	8849	10973	12123	11288	12505	7944
PM8	D08	Ser-Asp	0	0	0	0	0	0	0
PM8	D09	Ser-Gln	565	32	1742	2143	2415	2609	320
PM8	D10	Ser-Glu	0	0	0	0	0	0	0
PM8	D11	Thr-Asp	9	0	37	0	51	0	0
PM8	D12	Thr-Gln	64	147	712	2008	170	1009	3235
PM8	E01	Thr-Phe	77	0	351	818	149	413	4879
PM8	E02	Thr-Ser	0	0	0	0	0	0	756
PM8	E03	Trp-Val	0	0	275	54	0	815	1355
PM8	E04	Tyr-Ile	5594	4510	6668	8475	6794	7750	3234
PM8	E05	Tyr-Val	4689	3057	5540	7514	6046	7011	3011
PM8	E06	Val-Ala	29	0	317	140	512	1353	134
PM8	E07	Val-Gln	579	123	1138	1764	817	1794	1826
PM8	E08	Val-Glu	0	0	0	0	0	0	0
PM8	E09	Val-Lys	1254	489	1752	2987	2013	2487	484
PM8	E10	Val-Met	81	0	853	1322	933	1382	1524
PM8	E11	Val-Phe	2922	2584	4637	5274	4685	6130	2625
PM8	E12	Val-Pro	24	3	41	2	19	7	0
PM8	F01	Val-Ser	843	6	1543	1877	1278	1990	61
PM8	F02	b-Ala-Ala	0	0	0	0	0	0	0
PM8	F03	b-Ala-Gly	0	0	0	0	0	0	0
PM8	F04	b-Ala-His	0	0	0	0	0	0	0
PM8	F05	Met-b-Ala	0	0	0	0	0	98	0
PM8	F06	b-Ala-Phe	0	0	0	0	0	0	0
PM8	F07	D-Ala-D-Ala	12188	10923	13023	14051	12989	14144	9615
PM8	F08	D-Ala-Gly	0	0	0	0	0	0	0
PM8	F09	D-Ala-Leu	0	0	0	0	0	0	0
PM8	F10	D-Leu-D-Leu	0	0	0	0	0	0	0
PM8	F11	D-Leu-Gly	0	0	0	0	1	2	0
PM8	F12	D-Leu-Tyr	72	0	99	57	31	14	0
PM8	G01	g-Glu-Gly	9607	6548	9764	11524	11244	12733	7429
PM8	G02	g-D-Glu-Gly	0	0	0	0	0	0	0
PM8	G03	Gly-D-Ala	0	0	0	0	0	0	0
PM8	G04	Gly-D-Asp	0	0	0	0	0	0	0
PM8	G05	Gly-D-Ser	0	0	0	0	0	0	0
PM8	G06	Gly-D-Thr	0	0	0	0	0	0	0
PM8	G07	Gly-D-Val	0	0	0	0	0	0	0
PM8	G08	Leu-b-Ala	3670	1647	4026	4446	3228	4623	7516
PM8	G09	Leu-D-Leu	0	0	0	0	8	1	0
PM8	G10	Phe-b-Ala	719	0	1165	912	347	2475	740
PM8	G11	Ala-Ala-Ala	6410	4865	8073	9035	7974	9532	4786
PM8	G12	D-Ala-Gly-Gly	63	11	65	61	35	30	0
PM8	H01	Gly-Gly-Ala	291	0	66	435	633	872	0
PM8	H02	Gly-Gly-D-Leu	12	0	0	1	20	105	0
PM8	H03	Gly-Gly-Gly	45	0	1	1	50	260	0
PM8	H04	Gly-Gly-Ile	8	0	26	112	2	56	0
PM8	H05	Gly-Gly-Leu	32	0	401	1981	18	350	0
PM8	H06	Gly-Gly-Phe	3	0	0	0	0	4	0
PM8	H07	Val-Tyr-Val	5593	4502	8197	10359	7946	9537	3312
PM8	H08	Gly-Phe-Phe	2848	2271	5550	6207	4604	6354	3748
PM8	H09	Leu-Gly-Gly	5818	4294	7747	6901	7024	8506	4161
PM8	H10	Leu-Leu-Leu	3666	1028	5254	4671	3887	5450	2416
PM8	H11	Phe-Gly-Gly	282	7	2064	2931	1108	2501	3
PM8	H12	Tyr-Gly-Gly	5673	4225	7503	8622	7204	8999	1128

## Sheet: 58350
pBBR5.58350			Dataset 1	Dataset 2	Dataset 3	Dataset 4	Dataset 5	Dataset 6
PM6	A01	Negative Control	0	0	0	0	0	0
PM6	A02	L-Glutamine	12157	11765	11853	9967	10849	8959
PM6	A03	Ala-Ala	8171	7705	8086	6598	7192	5524
PM6	A04	Ala-Arg	9402	10975	10231	8302	9500	7379
PM6	A05	Ala-Asn	8601	8524	8825	7443	7726	5951
PM6	A06	Ala-Glu	7924	7684	7717	6491	6016	4737
PM6	A07	Ala-Gly	7692	6945	7222	6364	5657	3571
PM6	A08	Ala-His	7716	7682	7814	6383	6130	4700
PM6	A09	Ala-Leu	7501	6291	6592	5386	5660	3403
PM6	A10	Ala-Lys	8867	8904	8987	7670	8759	6457
PM6	A11	Ala-Phe	7733	7731	7413	6860	7597	4627
PM6	A12	Ala-Pro	11304	11684	10955	10753	10958	8269
PM6	B01	Ala-Ser	10075	8301	8652	7230	8102	6736
PM6	B02	Ala-Thr	6952	5407	5420	4517	3395	3306
PM6	B03	Ala-Trp	4261	4562	4276	3087	3262	2763
PM6	B04	Ala-Tyr	6737	7014	6939	5221	5126	4505
PM6	B05	Arg-Ala	9420	9595	9535	7488	8758	6862
PM6	B06	Arg-Arg	10226	10630	9531	7307	8697	6297
PM6	B07	Arg-Asp	9011	8821	8892	6974	8136	5977
PM6	B08	Arg-Gln	9227	10083	9552	8080	9141	7135
PM6	B09	Arg-Glu	9261	9335	9117	7659	8779	6489
PM6	B10	Arg-Ile	9360	8997	8686	7254	8486	6138
PM6	B11	Arg-Leu	9140	8593	8195	7059	8387	6033
PM6	B12	Arg-Lys	10217	10752	10080	8518	9851	6890
PM6	C01	Arg-Met	10261	9687	10607	8273	9053	7465
PM6	C02	Arg-Phe	9019	8140	8623	6565	7310	5760
PM6	C03	Arg-Ser	8800	8261	8714	7108	7629	6440
PM6	C04	Arg-Trp	8740	8238	8183	6359	6845	5361
PM6	C05	Arg-Tyr	9375	9457	9715	7471	8357	6553
PM6	C06	Arg-Val	8186	8639	8690	6493	7367	5781
PM6	C07	Asn-Glu	6162	6038	5610	4419	3274	3092
PM6	C08	Asn-Val	6061	6344	6600	4660	5644	3707
PM6	C09	Asp-Asp	407	485	292	0	0	0
PM6	C10	Asp-Glu	1005	1276	339	0	0	0
PM6	C11	Asp-Leu	1440	2315	1384	683	79	0
PM6	C12	Asp-Lys	8083	7914	7407	6404	6815	4332
PM6	D01	Asp-Phe	3508	2619	2380	1813	20	5
PM6	D02	Asp-Trp	2518	1886	1949	578	838	288
PM6	D03	Asp-Val	3252	2951	3161	1346	438	264
PM6	D04	Cys-Gly	2573	2416	1899	812	342	226
PM6	D05	Gln-Gln	7360	7244	7574	6103	6047	5434
PM6	D06	Gln-Gly	6214	6400	6496	4690	3928	3732
PM6	D07	Glu-Asp	53	63	0	0	0	0
PM6	D08	Glu-Glu	734	842	0	0	0	0
PM6	D09	Glu-Gly	2474	1351	809	81	0	0
PM6	D10	Glu-Ser	3367	2448	1842	1225	342	488
PM6	D11	Glu-Trp	4155	2202	1180	1237	1390	728
PM6	D12	Glu-Tyr	2158	3106	140	641	112	1
PM6	E01	Glu-Val	5504	3200	3832	2378	197	486
PM6	E02	Gly-Ala	4362	3325	3436	2056	311	794
PM6	E03	Gly-Arg	8513	8593	8695	6643	7565	5844
PM6	E04	Gly-Cys	769	4	1	85	5	198
PM6	E05	Gly-Gly	3019	2870	3720	1710	657	323
PM6	E06	Gly-His	5377	5781	5508	3275	1785	1043
PM6	E07	Gly-Leu	2058	2144	1520	93	0	0
PM6	E08	Gly-Lys	3441	2735	3020	1160	692	543
PM6	E09	Gly-Met	301	3	0	0	0	0
PM6	E10	Gly-Phe	2805	3157	2571	1627	1077	778
PM6	E11	Gly-Pro	8570	8546	8715	6954	6640	4412
PM6	E12	Gly-Ser	8462	7304	6786	5621	5409	2907
PM6	F01	Gly-Thr	5464	3469	3992	2507	397	697
PM6	F02	Gly-Trp	275	20	0	0	0	0
PM6	F03	Gly-Tyr	2505	2800	2163	573	7	476
PM6	F04	Gly-Val	3313	2765	2916	1118	144	653
PM6	F05	His-Asp	5770	5630	5470	3916	3139	2220
PM6	F06	His-Gly	7509	6897	6825	4991	4663	4383
PM6	F07	His-Leu	6740	6872	6786	4408	5680	3810
PM6	F08	His-Lys	6932	6521	6652	5155	6409	4234
PM6	F09	His-Met	6834	7291	7344	5459	6770	4778
PM6	F10	His-Pro	6530	6379	6103	3862	3392	1241
PM6	F11	His-Ser	6932	7107	6860	6126	6352	4645
PM6	F12	His-Trp	6045	5225	4244	3350	6097	1507
PM6	G01	His-Tyr	8374	8898	8755	6741	8557	5427
PM6	G02	His-Val	7229	5919	6171	4506	4682	3197
PM6	G03	Ile-Ala	5238	2921	3555	2068	466	863
PM6	G04	Ile-Arg	9033	8737	8599	6987	7864	6127
PM6	G05	Ile-Gln	7621	5965	6366	4140	3275	2624
PM6	G06	Ile-Gly	5019	3565	3580	1902	381	883
PM6	G07	Ile-His	6169	5705	5855	3547	2477	1358
PM6	G08	Ile-Ile	3807	992	780	327	0	180
PM6	G09	Ile-Met	1633	0	0	99	0	0
PM6	G10	Ile-Phe	3262	1303	1835	1383	1004	241
PM6	G11	Ile-Pro	6697	6762	6876	4510	4066	1441
PM6	G12	Ile-Ser	7031	5258	4824	3666	2053	1007
PM6	H01	Ile-Trp	1623	0	0	12	86	0
PM6	H02	Ile-Tyr	2074	868	127	511	350	0
PM6	H03	Ile-Val	7179	2915	2843	2363	1150	740
PM6	H04	Leu-Ala	9251	7776	8355	6384	7646	5567
PM6	H05	Leu-Arg	10109	8955	8949	7104	8444	5998
PM6	H06	Leu-Asp	8088	4828	5425	4167	2772	2697
PM6	H07	Leu-Glu	7251	3826	3554	2889	1194	1714
PM6	H08	Leu-Gly	8878	6146	6281	4678	5679	3993
PM6	H09	Leu-Ile	7539	3407	3958	2952	4010	1582
PM6	H10	Leu-Leu	5746	954	1163	1408	1135	830
PM6	H11	Leu-Met	3955	458	393	1135	1099	302
PM6	H12	Leu-Phe	7882	4288	4390	3671	4647	2413
PM7	A01	Negative Control	0	0	0	0	0	0
PM7	A02	L-Glutamine	14166	16699	15926	15809	14400	15043
PM7	A03	Leu-Ser	12196	13499	13212	12803	12172	12311
PM7	A04	Leu-Trp	7070	8659	8941	8612	8616	8301
PM7	A05	Leu-Val	9422	10366	10897	10696	10101	10070
PM7	A06	Lys-Ala	11357	13037	12886	12822	12224	11875
PM7	A07	Lys-Arg	13132	14738	14206	13729	12880	12658
PM7	A08	Lys-Glu	10706	10854	10100	10815	7810	9237
PM7	A09	Lys-Ile	10474	11742	11212	11215	10939	9963
PM7	A10	Lys-Leu	9306	11512	11245	11400	10683	10310
PM7	A11	Lys-Lys	6327	8523	9537	10663	8520	9002
PM7	A12	Lys-Phe	10789	13797	12884	12747	11020	11582
PM7	B01	Lys-Pro	11129	11236	11273	10600	6910	8172
PM7	B02	Lys-Ser	10217	10624	10306	9853	8734	9235
PM7	B03	Lys-Thr	8402	8580	8838	8898	7451	8552
PM7	B04	Lys-Trp	6189	6254	6876	7347	6743	6856
PM7	B05	Lys-Tyr	7612	8857	9137	8649	8064	7981
PM7	B06	Lys-Val	9739	10355	10295	9928	9432	9368
PM7	B07	Met-Arg	13078	14918	14373	12797	11821	11993
PM7	B08	Met-Asp	4501	5122	4486	5562	3554	3395
PM7	B09	Met-Gln	8436	10024	9278	8267	6560	6731
PM7	B10	Met-Glu	1881	2086	1284	2569	272	850
PM7	B11	Met-Gly	5124	4746	3413	4920	2039	3192
PM7	B12	Met-His	11820	14060	12805	12962	11760	10833
PM7	C01	Met-Ile	3678	4412	3533	1477	2744	1486
PM7	C02	Met-Leu	2458	730	1193	2032	1026	1772
PM7	C03	Met-Lys	4027	3117	3866	2953	2429	3240
PM7	C04	Met-Met	0	0	0	0	0	0
PM7	C05	Met-Phe	1274	66	151	1442	595	553
PM7	C06	Met-Pro	8156	10492	10331	9181	6660	6736
PM7	C07	Met-Trp	2536	3283	2660	3374	3274	2732
PM7	C08	Met-Val	4394	3932	3183	3271	2752	2657
PM7	C09	Phe-Ala	7794	9138	8590	7209	5723	5360
PM7	C10	Phe-Gly	7313	8120	7636	7018	3822	4592
PM7	C11	Phe-Ile	7849	8650	8098	8513	7014	7192
PM7	C12	Phe-Phe	4226	5617	6563	6781	5342	5614
PM7	D01	Phe-Pro	7025	7008	4594	4150	269	808
PM7	D02	Phe-Ser	7484	7435	7672	6760	3855	6012
PM7	D03	Phe-Trp	197	93	403	765	304	573
PM7	D04	Pro-Ala	6903	7796	7520	6468	3520	4448
PM7	D05	Pro-Asp	4023	4293	3753	3223	772	1777
PM7	D06	Pro-Gln	9187	11115	10714	9846	7401	7372
PM7	D07	Pro-Gly	7233	7582	7659	7956	3777	5311
PM7	D08	Pro-Hyp	0	0	0	0	0	0
PM7	D09	Pro-Leu	6689	6979	6548	5700	3523	3940
PM7	D10	Pro-Phe	6328	7203	6752	6721	5060	5347
PM7	D11	Pro-Pro	9772	9712	8565	9153	5459	6436
PM7	D12	Pro-Tyr	11643	13404	12139	12008	11054	10736
PM7	E01	Ser-Ala	10148	9954	9490	10558	7431	6559
PM7	E02	Ser-Gly	8166	8051	7110	5658	2050	6541
PM7	E03	Ser-His	9161	10287	9745	8763	6584	7215
PM7	E04	Ser-Leu	7773	8436	7917	4609	2336	6353
PM7	E05	Ser-Met	3571	3731	3156	2515	1168	1414
PM7	E06	Ser-Phe	6942	8448	7864	6140	3998	3940
PM7	E07	Ser-Pro	12337	14916	14132	12917	10838	10895
PM7	E08	Ser-Ser	7751	8411	7759	6399	3660	4933
PM7	E09	Ser-Tyr	5435	7712	6229	5253	3727	3432
PM7	E10	Ser-Val	8136	9104	8427	5058	2403	7276
PM7	E11	Thr-Ala	9539	9954	9030	8794	5981	7544
PM7	E12	Thr-Arg	14887	15681	14799	14153	13095	12725
PM7	F01	Thr-Glu	8824	7925	6623	5492	752	4166
PM7	F02	Thr-Gly	7761	7246	6881	7137	3055	5233
PM7	F03	Thr-Leu	6045	5584	5611	5193	2831	3309
PM7	F04	Thr-Met	4612	2804	2512	3377	1741	2504
PM7	F05	Thr-Pro	10771	12632	11999	10868	9016	8695
PM7	F06	Trp-Ala	3184	3671	1728	2204	1491	1907
PM7	F07	Trp-Arg	11579	13739	12911	12140	11191	10530
PM7	F08	Trp-Asp	504	1957	190	362	0	0
PM7	F09	Trp-Glu	1690	2297	821	907	0	698
PM7	F10	Trp-Gly	1762	2504	429	735	31	613
PM7	F11	Trp-Leu	5450	3864	2718	2989	2605	4651
PM7	F12	Trp-Lys	11599	11969	10475	10402	8836	9862
PM7	G01	Trp-Phe	1289	426	191	25	43	214
PM7	G02	Trp-Ser	4216	4447	3081	2403	244	2971
PM7	G03	Trp-Trp	155	666	588	517	675	259
PM7	G04	Trp-Tyr	9	431	236	300	572	206
PM7	G05	Tyr-Ala	10433	11833	11129	9977	9318	8859
PM7	G06	Tyr-Gln	11888	13650	13176	11915	11368	10758
PM7	G07	Tyr-Glu	5314	6464	5799	5061	2830	2674
PM7	G08	Tyr-Gly	9531	10637	9845	8123	6803	6659
PM7	G09	Tyr-His	12379	14290	12938	12297	11906	11361
PM7	G10	Tyr-Leu	6736	7864	7451	6939	5866	5453
PM7	G11	Tyr-Lys	9341	9610	9373	9182	8351	8252
PM7	G12	Tyr-Phe	6323	7652	6835	6903	5317	5770
PM7	H01	Tyr-Trp	5454	3299	3546	675	1093	2317
PM7	H02	Tyr-Tyr	6852	7229	5883	5753	5524	5783
PM7	H03	Val-Arg	13711	13269	12540	11459	10614	11180
PM7	H04	Val-Asn	11676	11318	10923	10405	9043	9099
PM7	H05	Val-Asp	9745	7257	7488	6464	2394	5321
PM7	H06	Val-Gly	9257	8120	7024	7519	4036	5436
PM7	H07	Val-His	12037	11933	10812	10737	9283	8936
PM7	H08	Val-Ile	9436	8109	6493	7128	4205	5864
PM7	H09	Val-Leu	9816	9373	6896	7340	5704	6078
PM7	H10	Val-Tyr	8541	8488	6870	6901	6968	4974
PM7	H11	Val-Val	9078	7922	6144	6869	4798	5247
PM7	H12	g-Glu-Gly	11357	9830	10924	11718	10808	11574
PM8	A01	Negative Control	0	0	0	0	0	0
PM8	A02	L-Glutamine	14550	15268	14592	15553	14318	13974
PM8	A03	Ala-Asp	9967	9774	8935	10152	7896	7681
PM8	A04	Ala-Gln	10670	10604	10250	11783	9708	9552
PM8	A05	Ala-Ile	8128	7759	6157	8326	6389	5897
PM8	A06	Ala-Met	6865	7605	6776	7293	6680	5022
PM8	A07	Ala-Val	9342	8281	7029	8463	6573	5952
PM8	A08	Asp-Ala	7427	8108	7085	8581	5135	4992
PM8	A09	Asp-Gln	10298	8447	7722	9021	5449	5258
PM8	A10	Asp-Gly	4933	3924	2383	4066	136	300
PM8	A11	Glu-Ala	9184	9418	7542	9521	5401	5100
PM8	A12	Gly-Asn	13952	14604	13847	16216	14354	12964
PM8	B01	Gly-Asp	6687	5528	4345	4757	455	2775
PM8	B02	Gly-Ile	6483	5516	4760	4770	2791	3164
PM8	B03	His-Ala	10214	10824	10023	10966	9488	9526
PM8	B04	His-Glu	9921	9989	9108	9719	6426	7013
PM8	B05	His-His	10937	11343	10673	11754	9909	9688
PM8	B06	Ile-Asn	8878	8847	8676	8433	5802	5919
PM8	B07	Ile-Leu	6789	5188	5183	5094	3300	3833
PM8	B08	Leu-Asn	11053	11284	11017	12285	10935	10193
PM8	B09	Leu-His	11810	11980	11687	12487	11891	10078
PM8	B10	Leu-Pro	7489	5730	5642	6539	2512	2818
PM8	B11	Leu-Tyr	8000	7566	7102	8433	7810	5856
PM8	B12	Lys-Asp	9178	8343	7539	9563	5547	5156
PM8	C01	Lys-Gly	10769	10393	10318	11065	10135	9785
PM8	C02	Lys-Met	5308	3093	3852	4556	3347	4250
PM8	C03	Met-Thr	3117	1890	1547	2400	1232	1535
PM8	C04	Met-Tyr	1019	1154	718	1020	538	231
PM8	C05	Phe-Asp	3276	3405	3514	3456	1029	936
PM8	C06	Phe-Glu	3824	3756	3177	3842	1147	1548
PM8	C07	Gln-Glu	8614	8474	8513	8669	5424	6103
PM8	C08	Phe-Met	1197	669	632	1222	815	294
PM8	C09	Phe-Tyr	2397	2830	2080	2125	1814	1032
PM8	C10	Phe-Val	6301	6298	5846	6109	5503	4233
PM8	C11	Pro-Arg	12055	10481	10391	11114	9118	8371
PM8	C12	Pro-Asn	12409	12076	11411	13250	10752	9954
PM8	D01	Pro-Glu	8323	7045	5933	6284	1438	3281
PM8	D02	Pro-lle	6078	4950	5059	4760	2001	3604
PM8	D03	Pro-Lys	6921	5023	5929	5132	3044	2901
PM8	D04	Pro-Ser	7549	6232	6250	6088	2875	3675
PM8	D05	Pro-Trp	1450	2162	1404	1052	1408	440
PM8	D06	Pro-Val	6085	6659	5756	5802	3327	3459
PM8	D07	Ser-Asn	11785	11061	10654	11600	10289	9793
PM8	D08	Ser-Asp	4560	3390	3354	4234	820	988
PM8	D09	Ser-Gln	9047	9109	8347	8702	5737	5785
PM8	D10	Ser-Glu	5794	5595	4488	5065	1274	1465
PM8	D11	Thr-Asp	6650	4270	3326	4327	1738	1540
PM8	D12	Thr-Gln	11804	11161	10119	12433	8909	7948
PM8	E01	Thr-Phe	7596	7239	6944	7261	4184	5440
PM8	E02	Thr-Ser	7254	5809	6407	5915	2522	4079
PM8	E03	Trp-Val	2022	898	721	1216	652	823
PM8	E04	Tyr-Ile	5793	8277	8141	7027	7592	5099
PM8	E05	Tyr-Val	6922	7310	7137	6688	6758	4967
PM8	E06	Val-Ala	6162	5690	5509	5109	2805	3140
PM8	E07	Val-Gln	9231	8290	8295	7213	5099	4703
PM8	E08	Val-Glu	5543	3201	3299	3661	733	820
PM8	E09	Val-Lys	6361	6119	5920	6070	4493	3880
PM8	E10	Val-Met	4857	2874	2529	2430	1913	826
PM8	E11	Val-Phe	6494	5154	4988	6688	5621	4398
PM8	E12	Val-Pro	10455	11530	10825	12007	9345	7666
PM8	F01	Val-Ser	8857	6717	7800	7936	4485	5586
PM8	F02	b-Ala-Ala	6241	4773	4598	4948	1732	3382
PM8	F03	b-Ala-Gly	4532	3914	4102	4363	1997	2436
PM8	F04	b-Ala-His	7713	7411	7177	6773	3677	4026
PM8	F05	Met-b-Ala	2611	1328	687	1509	440	681
PM8	F06	b-Ala-Phe	1458	1285	2	145	0	0
PM8	F07	D-Ala-D-Ala	11794	12301	11814	12331	11395	10494
PM8	F08	D-Ala-Gly	5555	6175	6476	6846	4120	3359
PM8	F09	D-Ala-Leu	1398	312	0	5	0	0
PM8	F10	D-Leu-D-Leu	0	0	0	0	0	0
PM8	F11	D-Leu-Gly	0	0	0	0	0	0
PM8	F12	D-Leu-Tyr	127	0	0	0	0	0
PM8	G01	g-Glu-Gly	9563	4655	7815	10048	9128	9176
PM8	G02	g-D-Glu-Gly	0	0	0	0	0	0
PM8	G03	Gly-D-Ala	4265	3897	4466	4418	1601	2268
PM8	G04	Gly-D-Asp	0	0	0	0	0	0
PM8	G05	Gly-D-Ser	2288	34	4	124	0	0
PM8	G06	Gly-D-Thr	0	0	0	0	0	0
PM8	G07	Gly-D-Val	0	0	0	0	0	0
PM8	G08	Leu-b-Ala	8891	6936	6498	6813	4633	6054
PM8	G09	Leu-D-Leu	1703	0	0	0	0	0
PM8	G10	Phe-b-Ala	6389	4689	4283	5574	2862	3641
PM8	G11	Ala-Ala-Ala	9153	8649	8212	8996	8817	6204
PM8	G12	D-Ala-Gly-Gly	277	0	0	0	3	0
PM8	H01	Gly-Gly-Ala	8431	6038	4125	5426	579	1530
PM8	H02	Gly-Gly-D-Leu	1383	0	0	12	0	0
PM8	H03	Gly-Gly-Gly	3557	717	101	1266	0	0
PM8	H04	Gly-Gly-Ile	7491	2275	1794	2959	0	41
PM8	H05	Gly-Gly-Leu	8538	4249	3095	4699	1071	1648
PM8	H06	Gly-Gly-Phe	7774	4642	3607	4305	826	1373
PM8	H07	Val-Tyr-Val	9270	7502	7321	7433	7594	4970
PM8	H08	Gly-Phe-Phe	6993	4912	4568	5626	6323	2711
PM8	H09	Leu-Gly-Gly	11001	8164	7546	9194	6687	5967
PM8	H10	Leu-Leu-Leu	8208	2112	1177	3269	2279	1496
PM8	H11	Phe-Gly-Gly	9531	7851	7187	8865	6246	4406
PM8	H12	Tyr-Gly-Gly	11326	9421	9301	11456	8543	6564

## Sheet: 58360
pBBR5.58360			Dataset 1	Dataset 2	Dataset 3	Dataset 4
PM6	A01	Negative Control	0	0	0	0
PM6	A02	L-Glutamine	11153	13409	11144	11122
PM6	A03	Ala-Ala	5809	7799	8255	7682
PM6	A04	Ala-Arg	9380	11244	9501	9428
PM6	A05	Ala-Asn	6179	8319	8521	7905
PM6	A06	Ala-Glu	3654	4328	7500	6402
PM6	A07	Ala-Gly	3180	5112	8419	6900
PM6	A08	Ala-His	2975	5009	8564	7163
PM6	A09	Ala-Leu	2837	5218	7329	5860
PM6	A10	Ala-Lys	7511	9620	8607	8263
PM6	A11	Ala-Phe	4373	5851	7898	6318
PM6	A12	Ala-Pro	559	206	11742	9828
PM6	B01	Ala-Ser	7038	10082	9595	9824
PM6	B02	Ala-Thr	2081	4059	6414	6319
PM6	B03	Ala-Trp	3131	5146	3935	4331
PM6	B04	Ala-Tyr	4338	6917	6441	6625
PM6	B05	Arg-Ala	8228	11396	9237	9449
PM6	B06	Arg-Arg	8584	11896	9331	8936
PM6	B07	Arg-Asp	7247	10736	9133	8976
PM6	B08	Arg-Gln	8151	11152	9519	9656
PM6	B09	Arg-Glu	7769	11465	9563	9561
PM6	B10	Arg-Ile	7279	10998	9592	9484
PM6	B11	Arg-Leu	6669	10656	9625	9545
PM6	B12	Arg-Lys	8342	11499	9773	9235
PM6	C01	Arg-Met	8769	13053	10421	10179
PM6	C02	Arg-Phe	7360	11382	9494	9221
PM6	C03	Arg-Ser	7486	11064	9151	9207
PM6	C04	Arg-Trp	6352	10402	8383	8485
PM6	C05	Arg-Tyr	7840	11579	9557	9412
PM6	C06	Arg-Val	7096	10396	8384	8608
PM6	C07	Asn-Glu	1097	3232	6222	5572
PM6	C08	Asn-Val	3868	7506	6424	6245
PM6	C09	Asp-Asp	37	465	58	10
PM6	C10	Asp-Glu	0	69	289	0
PM6	C11	Asp-Leu	0	0	2330	1265
PM6	C12	Asp-Lys	1151	2515	7830	6517
PM6	D01	Asp-Phe	0	4	2879	1899
PM6	D02	Asp-Trp	1157	3201	1876	2479
PM6	D03	Asp-Val	301	990	2646	2495
PM6	D04	Cys-Gly	461	1747	2059	2450
PM6	D05	Gln-Gln	3341	6881	7743	7828
PM6	D06	Gln-Gly	1339	3494	6292	5985
PM6	D07	Glu-Asp	0	0	0	0
PM6	D08	Glu-Glu	0	0	110	133
PM6	D09	Glu-Gly	0	0	1229	607
PM6	D10	Glu-Ser	0	0	2621	2302
PM6	D11	Glu-Trp	21	2671	3648	3161
PM6	D12	Glu-Tyr	0	1	854	918
PM6	E01	Glu-Val	0	46	4471	3240
PM6	E02	Gly-Ala	0	19	3553	3302
PM6	E03	Gly-Arg	7207	9886	8259	8712
PM6	E04	Gly-Cys	0	643	620	1518
PM6	E05	Gly-Gly	0	177	3175	1598
PM6	E06	Gly-His	0	0	5175	3732
PM6	E07	Gly-Leu	0	0	1395	914
PM6	E08	Gly-Lys	0	27	3256	2339
PM6	E09	Gly-Met	0	0	356	380
PM6	E10	Gly-Phe	0	623	3200	2455
PM6	E11	Gly-Pro	0	0	9135	6836
PM6	E12	Gly-Ser	931	4469	8635	6554
PM6	F01	Gly-Thr	0	141	4677	3260
PM6	F02	Gly-Trp	0	83	470	634
PM6	F03	Gly-Tyr	0	99	1542	1862
PM6	F04	Gly-Val	0	15	2491	2872
PM6	F05	His-Asp	0	728	5933	4674
PM6	F06	His-Gly	1046	3444	7193	7438
PM6	F07	His-Leu	3342	5833	5858	6878
PM6	F08	His-Lys	3836	6802	6968	6467
PM6	F09	His-Met	5257	8111	6812	6889
PM6	F10	His-Pro	0	137	5834	4119
PM6	F11	His-Ser	2604	5299	7272	6933
PM6	F12	His-Trp	2590	6863	6075	5802
PM6	G01	His-Tyr	7259	10756	8814	8816
PM6	G02	His-Val	2996	6085	6431	6781
PM6	G03	Ile-Ala	0	308	4015	4068
PM6	G04	Ile-Arg	7620	10455	8727	9239
PM6	G05	Ile-Gln	61	1769	6418	6397
PM6	G06	Ile-Gly	0	0	4242	3995
PM6	G07	Ile-His	0	0	5484	4828
PM6	G08	Ile-Ile	0	318	1637	2307
PM6	G09	Ile-Met	0	0	1296	844
PM6	G10	Ile-Phe	0	1315	3160	2534
PM6	G11	Ile-Pro	0	0	7238	4797
PM6	G12	Ile-Ser	0	524	6067	3584
PM6	H01	Ile-Trp	0	1339	913	1986
PM6	H02	Ile-Tyr	0	486	1968	1918
PM6	H03	Ile-Val	2	2307	5118	5196
PM6	H04	Leu-Ala	6586	10179	8909	9187
PM6	H05	Leu-Arg	8273	11339	10018	9916
PM6	H06	Leu-Asp	0	931	7094	6688
PM6	H07	Leu-Glu	0	173	6541	6840
PM6	H08	Leu-Gly	2197	7349	7617	7990
PM6	H09	Leu-Ile	2109	7200	6302	5621
PM6	H10	Leu-Leu	494	3654	4517	4045
PM6	H11	Leu-Met	79	1732	3474	2564
PM6	H12	Leu-Phe	2170	6613	8064	6198
PM7	A01	Negative Control	0	0	0	0
PM7	A02	L-Glutamine	14081	16896	17095	15998
PM7	A03	Leu-Ser	10671	13602	14179	13752
PM7	A04	Leu-Trp	7272	8558	8738	8859
PM7	A05	Leu-Val	8415	9566	10832	10361
PM7	A06	Lys-Ala	10371	12580	13534	12294
PM7	A07	Lys-Arg	12388	15184	15426	14485
PM7	A08	Lys-Glu	1045	1217	12354	10200
PM7	A09	Lys-Ile	9146	12147	12787	11393
PM7	A10	Lys-Leu	8703	10885	11461	10745
PM7	A11	Lys-Lys	6323	7891	10530	9061
PM7	A12	Lys-Phe	10166	12319	12656	11955
PM7	B01	Lys-Pro	0	79	12545	10033
PM7	B02	Lys-Ser	7483	11602	12422	11651
PM7	B03	Lys-Thr	6612	9187	10416	9807
PM7	B04	Lys-Trp	5252	7763	8704	8388
PM7	B05	Lys-Tyr	6757	9429	10048	8896
PM7	B06	Lys-Val	8394	11014	11638	9644
PM7	B07	Met-Arg	11956	15696	14367	13435
PM7	B08	Met-Asp	348	1543	6352	4517
PM7	B09	Met-Gln	2439	4370	9467	8012
PM7	B10	Met-Glu	0	0	3146	2893
PM7	B11	Met-Gly	0	0	6178	5395
PM7	B12	Met-His	9136	11143	13654	12340
PM7	C01	Met-Ile	0	514	2508	641
PM7	C02	Met-Leu	0	1137	3177	4282
PM7	C03	Met-Lys	1773	4027	5126	5245
PM7	C04	Met-Met	0	0	0	0
PM7	C05	Met-Phe	0	48	2022	1988
PM7	C06	Met-Pro	0	0	10920	7699
PM7	C07	Met-Trp	1562	3142	4432	3460
PM7	C08	Met-Val	315	1891	4290	4510
PM7	C09	Phe-Ala	2379	4735	8971	6745
PM7	C10	Phe-Gly	42	1758	8811	6314
PM7	C11	Phe-Ile	5697	9143	10217	9428
PM7	C12	Phe-Phe	3375	5319	6951	5447
PM7	D01	Phe-Pro	0	0	6127	835
PM7	D02	Phe-Ser	1116	4144	8852	8298
PM7	D03	Phe-Trp	0	1116	1905	2153
PM7	D04	Pro-Ala	0	600	8242	6604
PM7	D05	Pro-Asp	0	0	4381	4625
PM7	D06	Pro-Gln	443	1776	11323	8286
PM7	D07	Pro-Gly	0	561	8440	6241
PM7	D08	Pro-Hyp	0	0	0	0
PM7	D09	Pro-Leu	10	1479	7334	6262
PM7	D10	Pro-Phe	395	2723	8441	7802
PM7	D11	Pro-Pro	0	0	12152	8568
PM7	D12	Pro-Tyr	8039	10427	13150	12471
PM7	E01	Ser-Ala	0	453	12716	8919
PM7	E02	Ser-Gly	686	4994	7689	9324
PM7	E03	Ser-His	0	865	10651	8609
PM7	E04	Ser-Leu	3338	5780	5696	8497
PM7	E05	Ser-Met	0	179	4311	3869
PM7	E06	Ser-Phe	422	2614	7378	5611
PM7	E07	Ser-Pro	0	0	14991	12561
PM7	E08	Ser-Ser	1119	3617	7868	7095
PM7	E09	Ser-Tyr	1193	3345	6298	5461
PM7	E10	Ser-Val	4118	6714	6363	9190
PM7	E11	Thr-Ala	1756	3862	10615	9355
PM7	E12	Thr-Arg	12771	16316	15880	15065
PM7	F01	Thr-Glu	0	3	8023	6968
PM7	F02	Thr-Gly	0	0	8764	7774
PM7	F03	Thr-Leu	311	2404	6734	5970
PM7	F04	Thr-Met	0	682	5353	5884
PM7	F05	Thr-Pro	0	0	12919	10091
PM7	F06	Trp-Ala	2	2138	4069	4065
PM7	F07	Trp-Arg	10858	13821	13437	12036
PM7	F08	Trp-Asp	0	0	1778	1997
PM7	F09	Trp-Glu	0	0	2054	2947
PM7	F10	Trp-Gly	0	12	1603	3175
PM7	F11	Trp-Leu	2032	4449	4685	6959
PM7	F12	Trp-Lys	7865	11972	12501	12569
PM7	G01	Trp-Phe	0	1042	1006	1755
PM7	G02	Trp-Ser	0	311	3606	5609
PM7	G03	Trp-Trp	0	982	1306	1137
PM7	G04	Trp-Tyr	0	792	1102	2490
PM7	G05	Tyr-Ala	7571	11733	12638	10529
PM7	G06	Tyr-Gln	9674	13486	14161	12231
PM7	G07	Tyr-Glu	0	378	6904	4772
PM7	G08	Tyr-Gly	3230	6086	10286	8784
PM7	G09	Tyr-His	10990	14264	14439	12879
PM7	G10	Tyr-Leu	4120	7795	9134	8132
PM7	G11	Tyr-Lys	7063	10342	11272	10630
PM7	G12	Tyr-Phe	3573	6676	8442	7189
PM7	H01	Tyr-Trp	1848	7472	4045	4565
PM7	H02	Tyr-Tyr	2926	9198	9447	8699
PM7	H03	Val-Arg	10248	14940	15183	14427
PM7	H04	Val-Asn	3942	7467	13272	11998
PM7	H05	Val-Asp	0	406	10130	8798
PM7	H06	Val-Gly	0	1017	10788	9039
PM7	H07	Val-His	3648	6954	13945	11836
PM7	H08	Val-Ile	169	3468	10445	9017
PM7	H09	Val-Leu	2333	6045	10936	10059
PM7	H10	Val-Tyr	3056	7241	10338	8063
PM7	H11	Val-Val	235	2609	10141	8114
PM7	H12	g-Glu-Gly	8459	14545	15078	14624
PM8	A01	Negative Control	0	0	0	0
PM8	A02	L-Glutamine	13073	17560	16569	15798
PM8	A03	Ala-Asp	1362	1743	11084	9191
PM8	A04	Ala-Gln	1959	3387	12046	10320
PM8	A05	Ala-Ile	143	340	8285	6808
PM8	A06	Ala-Met	1136	2297	7389	5618
PM8	A07	Ala-Val	141	1330	9340	7737
PM8	A08	Asp-Ala	0	2	9332	6831
PM8	A09	Asp-Gln	0	0	10171	7509
PM8	A10	Asp-Gly	0	0	3514	1291
PM8	A11	Glu-Ala	0	0	8969	6179
PM8	A12	Gly-Asn	12044	15099	16246	14644
PM8	B01	Gly-Asp	0	0	6470	3468
PM8	B02	Gly-Ile	57	1574	6457	6045
PM8	B03	His-Ala	6324	9973	12215	11496
PM8	B04	His-Glu	0	0	10751	9557
PM8	B05	His-His	4727	8258	13215	12228
PM8	B06	Ile-Asn	0	363	9566	7796
PM8	B07	Ile-Leu	135	2196	5919	6084
PM8	B08	Leu-Asn	8287	12513	13174	12485
PM8	B09	Leu-His	9748	14281	13782	12725
PM8	B10	Leu-Pro	0	0	7186	4578
PM8	B11	Leu-Tyr	3812	8276	9918	8324
PM8	B12	Lys-Asp	0	7	9963	7717
PM8	C01	Lys-Gly	6691	11413	12868	11698
PM8	C02	Lys-Met	1034	5253	6480	7080
PM8	C03	Met-Thr	0	260	3673	3928
PM8	C04	Met-Tyr	0	64	1811	2104
PM8	C05	Phe-Asp	0	0	4255	2777
PM8	C06	Phe-Glu	0	0	4957	3626
PM8	C07	Gln-Glu	3	2673	9772	8352
PM8	C08	Phe-Met	0	406	1604	1580
PM8	C09	Phe-Tyr	127	1960	2653	2954
PM8	C10	Phe-Val	2347	6283	7320	6928
PM8	C11	Pro-Arg	5822	10505	13164	11884
PM8	C12	Pro-Asn	4167	6329	13844	12072
PM8	D01	Pro-Glu	0	0	8563	6048
PM8	D02	Pro-lle	0	30	6908	6517
PM8	D03	Pro-Lys	0	31	6838	5393
PM8	D04	Pro-Ser	0	568	7714	6494
PM8	D05	Pro-Trp	0	1269	1543	1524
PM8	D06	Pro-Val	0	119	6508	5017
PM8	D07	Ser-Asn	8533	12343	12966	12901
PM8	D08	Ser-Asp	0	0	4964	3101
PM8	D09	Ser-Gln	0	2009	10495	8786
PM8	D10	Ser-Glu	0	0	6057	3922
PM8	D11	Thr-Asp	0	0	6843	5221
PM8	D12	Thr-Gln	4	1031	12851	11023
PM8	E01	Thr-Phe	0	736	9295	8010
PM8	E02	Thr-Ser	0	0	8408	7367
PM8	E03	Trp-Val	0	460	2203	2655
PM8	E04	Tyr-Ile	4866	8687	8083	6684
PM8	E05	Tyr-Val	3422	7703	7990	7323
PM8	E06	Val-Ala	0	520	6388	6015
PM8	E07	Val-Gln	33	1694	8429	7724
PM8	E08	Val-Glu	0	0	4554	3827
PM8	E09	Val-Lys	135	2902	7286	6640
PM8	E10	Val-Met	0	1340	3553	3906
PM8	E11	Val-Phe	1191	5368	7785	7124
PM8	E12	Val-Pro	0	5	13514	11066
PM8	F01	Val-Ser	0	2703	10052	8252
PM8	F02	b-Ala-Ala	0	0	6945	5883
PM8	F03	b-Ala-Gly	0	0	5876	5177
PM8	F04	b-Ala-His	0	0	8169	6583
PM8	F05	Met-b-Ala	0	0	2958	3380
PM8	F06	b-Ala-Phe	0	0	959	203
PM8	F07	D-Ala-D-Ala	9992	14376	13851	13618
PM8	F08	D-Ala-Gly	0	0	6926	5013
PM8	F09	D-Ala-Leu	0	0	321	2
PM8	F10	D-Leu-D-Leu	0	0	1	0
PM8	F11	D-Leu-Gly	0	0	2	0
PM8	F12	D-Leu-Tyr	0	14	260	92
PM8	G01	g-Glu-Gly	6195	10702	12080	11490
PM8	G02	g-D-Glu-Gly	0	0	0	0
PM8	G03	Gly-D-Ala	0	0	6109	4781
PM8	G04	Gly-D-Asp	0	0	0	0
PM8	G05	Gly-D-Ser	0	0	1018	623
PM8	G06	Gly-D-Thr	0	0	0	0
PM8	G07	Gly-D-Val	0	0	0	0
PM8	G08	Leu-b-Ala	680	3883	9087	9497
PM8	G09	Leu-D-Leu	0	0	511	0
PM8	G10	Phe-b-Ala	0	1737	7667	6931
PM8	G11	Ala-Ala-Ala	4395	9038	11276	9741
PM8	G12	D-Ala-Gly-Gly	0	77	308	322
PM8	H01	Gly-Gly-Ala	0	668	8668	6086
PM8	H02	Gly-Gly-D-Leu	0	68	1627	138
PM8	H03	Gly-Gly-Gly	0	59	4151	1787
PM8	H04	Gly-Gly-Ile	0	37	5903	3755
PM8	H05	Gly-Gly-Leu	0	443	7973	6269
PM8	H06	Gly-Gly-Phe	0	2	6651	5039
PM8	H07	Val-Tyr-Val	3755	9392	10056	8766
PM8	H08	Gly-Phe-Phe	1043	6481	9261	8959
PM8	H09	Leu-Gly-Gly	2290	7674	12102	10358
PM8	H10	Leu-Leu-Leu	200	5045	6231	6831
PM8	H11	Phe-Gly-Gly	0	2731	11594	8446
PM8	H12	Tyr-Gly-Gly	2232	9229	14372	11661

## Sheet: 58390
pBBR5.58390			Dataset 1	Dataset 2	Dataset 3	Dataset 4
PM6	A01	Negative Control	0	0	0	0
PM6	A02	L-Glutamine	12009	12623	10218	9371
PM6	A03	Ala-Ala	7	7042	7082	5538
PM6	A04	Ala-Arg	11756	10728	8938	7724
PM6	A05	Ala-Asn	36	8013	7849	6871
PM6	A06	Ala-Glu	0	4239	7178	5703
PM6	A07	Ala-Gly	168	4042	6717	4978
PM6	A08	Ala-His	935	3322	7193	5382
PM6	A09	Ala-Leu	1223	3539	6131	3943
PM6	A10	Ala-Lys	1897	9287	8432	6444
PM6	A11	Ala-Phe	2192	4904	7843	5318
PM6	A12	Ala-Pro	13818	0	11634	8373
PM6	B01	Ala-Ser	57	8754	8156	6673
PM6	B02	Ala-Thr	0	2714	5026	3657
PM6	B03	Ala-Trp	0	4357	3031	2502
PM6	B04	Ala-Tyr	1362	5510	5360	4260
PM6	B05	Arg-Ala	7492	9720	8406	6722
PM6	B06	Arg-Arg	11256	9563	8500	6604
PM6	B07	Arg-Asp	582	9234	7836	6040
PM6	B08	Arg-Gln	9618	10182	9168	7197
PM6	B09	Arg-Glu	8952	9230	8744	6656
PM6	B10	Arg-Ile	9406	8805	8331	6135
PM6	B11	Arg-Leu	10257	8149	8074	6007
PM6	B12	Arg-Lys	11599	9277	9712	6864
PM6	C01	Arg-Met	6459	10363	8356	7245
PM6	C02	Arg-Phe	10104	9004	7076	5482
PM6	C03	Arg-Ser	5062	9240	7498	6169
PM6	C04	Arg-Trp	3419	8607	6576	5190
PM6	C05	Arg-Tyr	10205	9388	7983	6019
PM6	C06	Arg-Val	5625	8840	6933	5415
PM6	C07	Asn-Glu	70	2488	5132	3097
PM6	C08	Asn-Val	2082	5586	5151	3420
PM6	C09	Asp-Asp	0	269	0	0
PM6	C10	Asp-Glu	125	0	0	0
PM6	C11	Asp-Leu	157	0	1424	287
PM6	C12	Asp-Lys	1501	674	7385	4947
PM6	D01	Asp-Phe	0	3	1650	1298
PM6	D02	Asp-Trp	0	2607	516	216
PM6	D03	Asp-Val	0	640	1421	641
PM6	D04	Cys-Gly	0	1109	1202	433
PM6	D05	Gln-Gln	2598	5093	6904	5464
PM6	D06	Gln-Gly	353	2583	5780	4263
PM6	D07	Glu-Asp	0	0	0	0
PM6	D08	Glu-Glu	0	0	1	0
PM6	D09	Glu-Gly	80	0	2092	0
PM6	D10	Glu-Ser	257	0	2215	775
PM6	D11	Glu-Trp	2449	591	1198	933
PM6	D12	Glu-Tyr	909	0	986	156
PM6	E01	Glu-Val	547	0	3030	2162
PM6	E02	Gly-Ala	0	0	2657	1103
PM6	E03	Gly-Arg	6464	8919	7094	5867
PM6	E04	Gly-Cys	0	0	239	0
PM6	E05	Gly-Gly	0	0	1675	396
PM6	E06	Gly-His	23	0	4859	2309
PM6	E07	Gly-Leu	10	0	1467	0
PM6	E08	Gly-Lys	0	0	1870	637
PM6	E09	Gly-Met	14	0	196	0
PM6	E10	Gly-Phe	703	0	2105	842
PM6	E11	Gly-Pro	8486	0	7663	4799
PM6	E12	Gly-Ser	2211	1735	6928	4003
PM6	F01	Gly-Thr	413	0	3205	1671
PM6	F02	Gly-Trp	0	0	0	1
PM6	F03	Gly-Tyr	0	0	674	323
PM6	F04	Gly-Val	0	0	1556	478
PM6	F05	His-Asp	6	0	4187	2757
PM6	F06	His-Gly	283	1420	5852	4356
PM6	F07	His-Leu	1057	4552	5598	3893
PM6	F08	His-Lys	1449	5867	5932	4321
PM6	F09	His-Met	1637	6927	6094	4348
PM6	F10	His-Pro	1244	0	5993	2346
PM6	F11	His-Ser	1187	4067	6910	4787
PM6	F12	His-Trp	2347	3530	4637	1551
PM6	G01	His-Tyr	8202	8796	7394	5579
PM6	G02	His-Val	5	4062	4958	3970
PM6	G03	Ile-Ala	2469	0	2375	1569
PM6	G04	Ile-Arg	10633	9079	7432	5962
PM6	G05	Ile-Gln	3828	494	5115	3037
PM6	G06	Ile-Gly	1082	0	3126	1402
PM6	G07	Ile-His	2464	0	5068	3192
PM6	G08	Ile-Ile	2431	0	644	404
PM6	G09	Ile-Met	630	0	257	47
PM6	G10	Ile-Phe	4563	0	1432	775
PM6	G11	Ile-Pro	12139	0	5130	2960
PM6	G12	Ile-Ser	2754	0	4976	1956
PM6	H01	Ile-Trp	912	0	46	17
PM6	H02	Ile-Tyr	1085	0	399	78
PM6	H03	Ile-Val	1338	0	2735	1889
PM6	H04	Leu-Ala	7434	7926	7280	5557
PM6	H05	Leu-Arg	12494	9648	7519	6501
PM6	H06	Leu-Asp	1710	0	4609	3512
PM6	H07	Leu-Glu	4650	0	3946	3036
PM6	H08	Leu-Gly	2345	3335	5951	4298
PM6	H09	Leu-Ile	6631	1880	3423	1717
PM6	H10	Leu-Leu	3661	205	1271	660
PM6	H11	Leu-Met	3194	0	1234	184
PM6	H12	Leu-Phe	6022	3116	3996	2170
PM7	A01	Negative Control	0	0	0	0
PM7	A02	L-Glutamine	12484	15279	15823	13823
PM7	A03	Leu-Ser	2670	10997	12717	11272
PM7	A04	Leu-Trp	0	8249	8137	7371
PM7	A05	Leu-Val	1986	9165	10280	9104
PM7	A06	Lys-Ala	0	11606	12596	10868
PM7	A07	Lys-Arg	10660	13630	13613	11683
PM7	A08	Lys-Glu	29	392	10780	9015
PM7	A09	Lys-Ile	8629	10033	11289	8889
PM7	A10	Lys-Leu	6804	9763	11012	9348
PM7	A11	Lys-Lys	146	5024	10333	8690
PM7	A12	Lys-Phe	2441	10248	12433	10215
PM7	B01	Lys-Pro	46	0	10475	8887
PM7	B02	Lys-Ser	195	8872	9692	7885
PM7	B03	Lys-Thr	0	7815	8653	6519
PM7	B04	Lys-Trp	2073	6282	7241	5571
PM7	B05	Lys-Tyr	5858	7741	8554	6482
PM7	B06	Lys-Val	1234	9251	9977	7321
PM7	B07	Met-Arg	7877	13037	12803	10838
PM7	B08	Met-Asp	0	792	6620	3592
PM7	B09	Met-Gln	1	4359	9111	6603
PM7	B10	Met-Glu	3	0	3712	1650
PM7	B11	Met-Gly	14	0	5534	4148
PM7	B12	Met-His	550	9514	12961	10217
PM7	C01	Met-Ile	0	85	4064	2279
PM7	C02	Met-Leu	0	204	1939	1579
PM7	C03	Met-Lys	0	2427	3049	2695
PM7	C04	Met-Met	0	0	0	0
PM7	C05	Met-Phe	0	0	1384	668
PM7	C06	Met-Pro	882	0	9286	6892
PM7	C07	Met-Trp	0	2148	3815	2004
PM7	C08	Met-Val	0	669	4034	2794
PM7	C09	Phe-Ala	1118	2881	8043	5496
PM7	C10	Phe-Gly	84	156	7918	5099
PM7	C11	Phe-Ile	4517	6292	8188	6131
PM7	C12	Phe-Phe	111	5190	6560	4490
PM7	D01	Phe-Pro	343	0	7057	5272
PM7	D02	Phe-Ser	190	747	7109	5806
PM7	D03	Phe-Trp	0	14	623	167
PM7	D04	Pro-Ala	414	0	8112	5440
PM7	D05	Pro-Asp	33	0	4323	2968
PM7	D06	Pro-Gln	1634	820	10800	8003
PM7	D07	Pro-Gly	323	0	8079	6492
PM7	D08	Pro-Hyp	0	0	0	0
PM7	D09	Pro-Leu	1722	139	6104	4188
PM7	D10	Pro-Phe	1524	1954	6917	5224
PM7	D11	Pro-Pro	526	0	9010	6717
PM7	D12	Pro-Tyr	3383	7807	12199	10297
PM7	E01	Ser-Ala	402	4899	10928	7696
PM7	E02	Ser-Gly	0	0	6484	6555
PM7	E03	Ser-His	1143	0	10142	7816
PM7	E04	Ser-Leu	197	4	6267	6719
PM7	E05	Ser-Met	0	0	3662	2026
PM7	E06	Ser-Phe	56	595	6402	4592
PM7	E07	Ser-Pro	7383	0	13145	10848
PM7	E08	Ser-Ser	0	0	7131	5425
PM7	E09	Ser-Tyr	5	591	5630	3788
PM7	E10	Ser-Val	32	0	6447	7267
PM7	E11	Thr-Ala	0	1282	9375	7304
PM7	E12	Thr-Arg	5776	13102	14162	12000
PM7	F01	Thr-Glu	218	0	7353	5965
PM7	F02	Thr-Gly	0	0	7357	5736
PM7	F03	Thr-Leu	55	488	5468	3750
PM7	F04	Thr-Met	0	1	3904	2929
PM7	F05	Thr-Pro	3668	0	11060	8847
PM7	F06	Trp-Ala	0	304	4156	1615
PM7	F07	Trp-Arg	2780	11709	12072	10069
PM7	F08	Trp-Asp	0	0	1598	596
PM7	F09	Trp-Glu	4	0	932	1212
PM7	F10	Trp-Gly	85	0	2745	931
PM7	F11	Trp-Leu	21	1280	3910	3915
PM7	F12	Trp-Lys	1041	7877	10274	9059
PM7	G01	Trp-Phe	86	11	47	0
PM7	G02	Trp-Ser	0	0	4066	2405
PM7	G03	Trp-Trp	614	408	635	109
PM7	G04	Trp-Tyr	0	5	511	228
PM7	G05	Tyr-Ala	6115	8761	10328	7820
PM7	G06	Tyr-Gln	6446	10783	12187	10162
PM7	G07	Tyr-Glu	575	0	6125	3170
PM7	G08	Tyr-Gly	1541	2746	8973	6827
PM7	G09	Tyr-His	10507	11433	12327	9929
PM7	G10	Tyr-Leu	5439	4796	6655	4463
PM7	G11	Tyr-Lys	8449	7554	8887	7384
PM7	G12	Tyr-Phe	1309	3546	6481	4430
PM7	H01	Tyr-Trp	2044	1097	841	1001
PM7	H02	Tyr-Tyr	1175	4822	6489	3736
PM7	H03	Val-Arg	11124	12079	11761	10205
PM7	H04	Val-Asn	486	4593	10926	9123
PM7	H05	Val-Asp	671	0	6837	6220
PM7	H06	Val-Gly	113	0	7452	6072
PM7	H07	Val-His	1188	4756	11135	8715
PM7	H08	Val-Ile	556	378	7573	6340
PM7	H09	Val-Leu	750	1573	7455	6040
PM7	H10	Val-Tyr	3323	3371	6896	4730
PM7	H11	Val-Val	1130	307	6659	5158
PM7	H12	g-Glu-Gly	1735	9103	11793	9904
PM8	A01	Negative Control	0	0	0	0
PM8	A02	L-Glutamine	14043	15206	15819	13425
PM8	A03	Ala-Asp	0	368	11180	9142
PM8	A04	Ala-Gln	661	2759	12979	10372
PM8	A05	Ala-Ile	95	51	10391	7852
PM8	A06	Ala-Met	0	1690	9057	6641
PM8	A07	Ala-Val	3	191	9992	7587
PM8	A08	Asp-Ala	2	0	10286	7251
PM8	A09	Asp-Gln	7	0	10933	7661
PM8	A10	Asp-Gly	3	0	7297	2933
PM8	A11	Glu-Ala	722	0	11865	7557
PM8	A12	Gly-Asn	1704	13745	16808	12473
PM8	B01	Gly-Asp	0	0	6271	4911
PM8	B02	Gly-Ile	0	827	6265	4687
PM8	B03	His-Ala	584	7822	11661	9995
PM8	B04	His-Glu	327	0	10383	8076
PM8	B05	His-His	1262	6011	12300	9959
PM8	B06	Ile-Asn	1122	129	9998	7208
PM8	B07	Ile-Leu	2162	1569	5932	4259
PM8	B08	Leu-Asn	4494	10618	12891	10087
PM8	B09	Leu-His	9660	11583	13301	9927
PM8	B10	Leu-Pro	3423	0	7784	4883
PM8	B11	Leu-Tyr	7953	5729	9076	5190
PM8	B12	Lys-Asp	1111	0	10447	6808
PM8	C01	Lys-Gly	60	8042	10886	10411
PM8	C02	Lys-Met	0	2901	4507	4922
PM8	C03	Met-Thr	0	2	3188	2722
PM8	C04	Met-Tyr	287	0	1367	441
PM8	C05	Phe-Asp	0	0	4312	2012
PM8	C06	Phe-Glu	359	0	4916	2373
PM8	C07	Gln-Glu	848	2098	9921	7132
PM8	C08	Phe-Met	0	160	1751	683
PM8	C09	Phe-Tyr	84	988	2685	1090
PM8	C10	Phe-Val	2174	3997	6586	4312
PM8	C11	Pro-Arg	5082	7442	11503	8455
PM8	C12	Pro-Asn	2414	5141	14109	10593
PM8	D01	Pro-Glu	617	0	8284	6601
PM8	D02	Pro-lle	2301	0	6064	4689
PM8	D03	Pro-Lys	889	0	5429	4150
PM8	D04	Pro-Ser	619	0	7822	5202
PM8	D05	Pro-Trp	0	224	1572	686
PM8	D06	Pro-Val	55	0	6828	4877
PM8	D07	Ser-Asn	0	10211	11872	9805
PM8	D08	Ser-Asp	0	0	5989	2439
PM8	D09	Ser-Gln	772	218	10633	6911
PM8	D10	Ser-Glu	126	0	7608	3257
PM8	D11	Thr-Asp	844	0	5418	3152
PM8	D12	Thr-Gln	698	1	13443	9108
PM8	E01	Thr-Phe	499	0	7627	7023
PM8	E02	Thr-Ser	0	0	6412	5354
PM8	E03	Trp-Val	0	0	1909	1367
PM8	E04	Tyr-Ile	5953	7159	7658	4756
PM8	E05	Tyr-Val	4148	5238	7319	5290
PM8	E06	Val-Ala	33	0	6165	4209
PM8	E07	Val-Gln	400	574	8110	5846
PM8	E08	Val-Glu	0	0	4981	2446
PM8	E09	Val-Lys	440	1817	6527	4998
PM8	E10	Val-Met	2	108	3331	1768
PM8	E11	Val-Phe	1456	2546	7100	4467
PM8	E12	Val-Pro	8494	0	12099	8412
PM8	F01	Val-Ser	363	483	8470	6835
PM8	F02	b-Ala-Ala	0	0	6390	4986
PM8	F03	b-Ala-Gly	0	0	5353	3912
PM8	F04	b-Ala-His	0	0	8073	5797
PM8	F05	Met-b-Ala	0	0	2552	1260
PM8	F06	b-Ala-Phe	0	0	370	0
PM8	F07	D-Ala-D-Ala	5212	12084	12661	10370
PM8	F08	D-Ala-Gly	0	0	7873	4610
PM8	F09	D-Ala-Leu	0	0	444	0
PM8	F10	D-Leu-D-Leu	0	0	0	0
PM8	F11	D-Leu-Gly	0	0	0	0
PM8	F12	D-Leu-Tyr	834	0	0	0
PM8	G01	g-Glu-Gly	582	8127	9825	9334
PM8	G02	g-D-Glu-Gly	0	0	0	0
PM8	G03	Gly-D-Ala	0	0	5023	3021
PM8	G04	Gly-D-Asp	0	0	0	0
PM8	G05	Gly-D-Ser	0	0	924	72
PM8	G06	Gly-D-Thr	0	0	0	0
PM8	G07	Gly-D-Val	0	0	0	0
PM8	G08	Leu-b-Ala	1451	1470	8623	6131
PM8	G09	Leu-D-Leu	6	0	308	0
PM8	G10	Phe-b-Ala	767	0	6486	3764
PM8	G11	Ala-Ala-Ala	2522	5878	9848	6260
PM8	G12	D-Ala-Gly-Gly	1091	0	58	0
PM8	H01	Gly-Gly-Ala	1570	0	6228	3851
PM8	H02	Gly-Gly-D-Leu	393	0	0	2
PM8	H03	Gly-Gly-Gly	631	0	856	105
PM8	H04	Gly-Gly-Ile	375	0	3686	3279
PM8	H05	Gly-Gly-Leu	796	0	5951	5522
PM8	H06	Gly-Gly-Phe	166	0	5567	3964
PM8	H07	Val-Tyr-Val	4237	5762	8296	4720
PM8	H08	Gly-Phe-Phe	2119	2234	8269	5077
PM8	H09	Leu-Gly-Gly	1051	4348	9752	6297
PM8	H10	Leu-Leu-Leu	2814	1206	3909	2452
PM8	H11	Phe-Gly-Gly	1870	84	9655	4948
PM8	H12	Tyr-Gly-Gly	3635	3929	11702	7236

## Sheet: 58420
pBBR5.58420			Dataset 1	Dataset 2	Dataset 3	Dataset 4
PM6	A01	Negative Control	0	0	0	0
PM6	A02	L-Glutamine	11384	14069	11062	11376
PM6	A03	Ala-Ala	0	8583	7780	7999
PM6	A04	Ala-Arg	9823	12404	9543	9683
PM6	A05	Ala-Asn	0	9119	7927	8323
PM6	A06	Ala-Glu	0	4977	6251	7264
PM6	A07	Ala-Gly	0	5498	6988	7593
PM6	A08	Ala-His	0	5646	7312	7808
PM6	A09	Ala-Leu	0	5984	6322	6725
PM6	A10	Ala-Lys	17	10519	8488	8559
PM6	A11	Ala-Phe	0	6890	7138	6886
PM6	A12	Ala-Pro	49	1777	10622	10841
PM6	B01	Ala-Ser	0	10637	9225	9713
PM6	B02	Ala-Thr	0	4454	4912	6087
PM6	B03	Ala-Trp	0	5544	3493	3919
PM6	B04	Ala-Tyr	0	7334	5887	6437
PM6	B05	Arg-Ala	1237	11466	9492	9322
PM6	B06	Arg-Arg	7837	12033	9257	9055
PM6	B07	Arg-Asp	0	10996	8974	9140
PM6	B08	Arg-Gln	1206	11584	9303	9252
PM6	B09	Arg-Glu	1291	11287	9532	8860
PM6	B10	Arg-Ile	5803	11068	9269	8866
PM6	B11	Arg-Leu	5346	11142	9294	9114
PM6	B12	Arg-Lys	6991	11695	9766	9697
PM6	C01	Arg-Met	3550	12929	10326	10388
PM6	C02	Arg-Phe	6577	11711	9472	8969
PM6	C03	Arg-Ser	955	11310	9008	8692
PM6	C04	Arg-Trp	1210	11069	8463	8439
PM6	C05	Arg-Tyr	7683	11995	9628	9254
PM6	C06	Arg-Val	2608	10971	8169	8009
PM6	C07	Asn-Glu	0	3696	4715	5029
PM6	C08	Asn-Val	19	8097	6360	5742
PM6	C09	Asp-Asp	0	455	44	0
PM6	C10	Asp-Glu	0	24	20	164
PM6	C11	Asp-Leu	0	0	573	1548
PM6	C12	Asp-Lys	0	2859	7066	6826
PM6	D01	Asp-Phe	0	0	914	3055
PM6	D02	Asp-Trp	0	3540	1925	2303
PM6	D03	Asp-Val	0	982	1581	2674
PM6	D04	Cys-Gly	0	1807	1342	1591
PM6	D05	Gln-Gln	0	6690	7296	7586
PM6	D06	Gln-Gly	0	4086	5237	5668
PM6	D07	Glu-Asp	0	0	0	0
PM6	D08	Glu-Glu	0	0	3	393
PM6	D09	Glu-Gly	0	0	101	904
PM6	D10	Glu-Ser	0	0	1189	2588
PM6	D11	Glu-Trp	0	3584	3172	3354
PM6	D12	Glu-Tyr	0	0	390	880
PM6	E01	Glu-Val	0	4	2072	4499
PM6	E02	Gly-Ala	0	0	1933	3603
PM6	E03	Gly-Arg	3067	10359	8322	8334
PM6	E04	Gly-Cys	0	836	438	979
PM6	E05	Gly-Gly	0	865	1762	2410
PM6	E06	Gly-His	0	0	3593	4208
PM6	E07	Gly-Leu	0	0	78	783
PM6	E08	Gly-Lys	0	131	1759	2144
PM6	E09	Gly-Met	0	0	100	423
PM6	E10	Gly-Phe	0	1064	2261	2138
PM6	E11	Gly-Pro	0	0	7695	7857
PM6	E12	Gly-Ser	0	4897	6856	7677
PM6	F01	Gly-Thr	0	66	2358	4623
PM6	F02	Gly-Trp	0	208	170	789
PM6	F03	Gly-Tyr	0	397	701	1609
PM6	F04	Gly-Val	0	190	1211	2599
PM6	F05	His-Asp	0	1115	4922	5204
PM6	F06	His-Gly	0	4393	6221	6913
PM6	F07	His-Leu	0	6444	5684	5407
PM6	F08	His-Lys	0	7554	6806	6326
PM6	F09	His-Met	0	8716	7018	6258
PM6	F10	His-Pro	0	1189	4480	4564
PM6	F11	His-Ser	0	6257	6794	6609
PM6	F12	His-Trp	0	7290	7249	5208
PM6	G01	His-Tyr	5421	11227	9619	8769
PM6	G02	His-Val	0	6736	5678	6270
PM6	G03	Ile-Ala	0	588	2378	4360
PM6	G04	Ile-Arg	7459	10937	8816	8581
PM6	G05	Ile-Gln	0	2672	5234	6499
PM6	G06	Ile-Gly	0	89	2299	4184
PM6	G07	Ile-His	0	0	3712	5526
PM6	G08	Ile-Ile	0	360	797	2433
PM6	G09	Ile-Met	0	0	754	1360
PM6	G10	Ile-Phe	0	2040	2341	3117
PM6	G11	Ile-Pro	0	6	6143	6181
PM6	G12	Ile-Ser	0	604	3299	5231
PM6	H01	Ile-Trp	0	1782	1386	2127
PM6	H02	Ile-Tyr	0	542	1358	2216
PM6	H03	Ile-Val	0	2850	4248	6234
PM6	H04	Leu-Ala	696	11118	9403	9427
PM6	H05	Leu-Arg	8010	12553	10221	10333
PM6	H06	Leu-Asp	0	1967	6046	7644
PM6	H07	Leu-Glu	0	431	4749	6761
PM6	H08	Leu-Gly	0	7893	6833	8262
PM6	H09	Leu-Ile	101	7696	6417	6573
PM6	H10	Leu-Leu	0	4399	3939	4054
PM6	H11	Leu-Met	0	2268	2601	2909
PM6	H12	Leu-Phe	310	8614	6492	8401
PM7	A01	Negative Control	0	0	0	0
PM7	A02	L-Glutamine	11667	17537	16354	15545
PM7	A03	Leu-Ser	90	14183	13499	13005
PM7	A04	Leu-Trp	30	9134	8711	8545
PM7	A05	Leu-Val	554	10657	10143	10084
PM7	A06	Lys-Ala	8	13515	13110	12473
PM7	A07	Lys-Arg	8430	15816	15084	13784
PM7	A08	Lys-Glu	0	1012	10096	8626
PM7	A09	Lys-Ile	6588	13062	12517	11505
PM7	A10	Lys-Leu	5845	11951	11163	11045
PM7	A11	Lys-Lys	115	8266	9852	9261
PM7	A12	Lys-Phe	1818	13170	12133	12333
PM7	B01	Lys-Pro	0	52	9263	10583
PM7	B02	Lys-Ser	0	12377	11493	10782
PM7	B03	Lys-Thr	0	9800	9543	8578
PM7	B04	Lys-Trp	1282	8243	8197	7364
PM7	B05	Lys-Tyr	4686	9734	9528	8181
PM7	B06	Lys-Val	303	11427	11303	10018
PM7	B07	Met-Arg	6240	16029	14039	14540
PM7	B08	Met-Asp	0	1470	4596	4091
PM7	B09	Met-Gln	0	5139	8225	8091
PM7	B10	Met-Glu	0	0	1013	2405
PM7	B11	Met-Gly	0	16	3617	4320
PM7	B12	Met-His	26	11932	13259	12245
PM7	C01	Met-Ile	0	556	1652	2519
PM7	C02	Met-Leu	0	1484	2108	2887
PM7	C03	Met-Lys	0	4261	3702	3563
PM7	C04	Met-Met	0	0	0	0
PM7	C05	Met-Phe	0	242	1259	1072
PM7	C06	Met-Pro	0	0	8920	8512
PM7	C07	Met-Trp	0	3065	4018	2600
PM7	C08	Met-Val	0	2210	3394	3047
PM7	C09	Phe-Ala	0	5422	7774	6811
PM7	C10	Phe-Gly	0	2398	7467	6655
PM7	C11	Phe-Ile	2043	9737	9936	8896
PM7	C12	Phe-Phe	151	5812	6036	5269
PM7	D01	Phe-Pro	0	0	942	5614
PM7	D02	Phe-Ser	0	4514	6473	7237
PM7	D03	Phe-Trp	0	1210	1295	777
PM7	D04	Pro-Ala	0	1007	6039	5997
PM7	D05	Pro-Asp	0	0	2134	3312
PM7	D06	Pro-Gln	0	2454	9689	8751
PM7	D07	Pro-Gly	0	888	6158	5933
PM7	D08	Pro-Hyp	0	0	0	0
PM7	D09	Pro-Leu	0	2055	5513	5968
PM7	D10	Pro-Phe	0	3718	7293	7043
PM7	D11	Pro-Pro	0	172	9850	10135
PM7	D12	Pro-Tyr	62	11104	12742	11982
PM7	E01	Ser-Ala	0	696	10398	9739
PM7	E02	Ser-Gly	0	5587	5135	8226
PM7	E03	Ser-His	0	1353	8913	8514
PM7	E04	Ser-Leu	0	6184	3790	7297
PM7	E05	Ser-Met	0	676	2355	2702
PM7	E06	Ser-Phe	0	3113	5904	5562
PM7	E07	Ser-Pro	0	0	13437	12955
PM7	E08	Ser-Ser	0	3636	5859	6796
PM7	E09	Ser-Tyr	0	3608	5155	4738
PM7	E10	Ser-Val	0	6746	4287	8599
PM7	E11	Thr-Ala	0	4047	8762	9117
PM7	E12	Thr-Arg	2266	16845	15587	14784
PM7	F01	Thr-Glu	0	15	4479	8114
PM7	F02	Thr-Gly	0	2	6041	6908
PM7	F03	Thr-Leu	0	2626	4844	4877
PM7	F04	Thr-Met	0	1223	3388	4643
PM7	F05	Thr-Pro	0	0	11677	10601
PM7	F06	Trp-Ala	0	2651	3210	2721
PM7	F07	Trp-Arg	1390	14017	13133	11854
PM7	F08	Trp-Asp	0	20	460	1360
PM7	F09	Trp-Glu	0	0	639	2304
PM7	F10	Trp-Gly	0	416	910	1804
PM7	F11	Trp-Leu	0	4957	4428	5275
PM7	F12	Trp-Lys	0	12849	12339	12872
PM7	G01	Trp-Phe	0	1626	705	586
PM7	G02	Trp-Ser	0	780	1575	4671
PM7	G03	Trp-Trp	0	1343	1107	685
PM7	G04	Trp-Tyr	0	1223	1143	1124
PM7	G05	Tyr-Ala	2639	12058	12399	10491
PM7	G06	Tyr-Gln	2428	13639	13882	12286
PM7	G07	Tyr-Glu	0	619	4673	4646
PM7	G08	Tyr-Gly	0	6962	9058	9047
PM7	G09	Tyr-His	7885	14580	14629	12754
PM7	G10	Tyr-Leu	2786	8336	9055	8027
PM7	G11	Tyr-Lys	4378	11035	11231	10699
PM7	G12	Tyr-Phe	165	7272	8272	8285
PM7	H01	Tyr-Trp	412	7697	3705	4566
PM7	H02	Tyr-Tyr	110	8059	8988	8234
PM7	H03	Val-Arg	6887	15578	14344	14064
PM7	H04	Val-Asn	0	8588	11468	11970
PM7	H05	Val-Asp	0	1206	6814	9109
PM7	H06	Val-Gly	0	1797	7694	9471
PM7	H07	Val-His	0	8552	12514	12485
PM7	H08	Val-Ile	0	5229	7671	9227
PM7	H09	Val-Leu	0	7763	9205	10103
PM7	H10	Val-Tyr	277	7978	9992	8547
PM7	H11	Val-Val	4	4614	8087	9060
PM7	H12	g-Glu-Gly	56	15939	14765	14502
PM8	A01	Negative Control	0	0	0	0
PM8	A02	L-Glutamine	12634	15738	16015	15528
PM8	A03	Ala-Asp	0	1238	9154	10287
PM8	A04	Ala-Gln	0	2991	10641	11208
PM8	A05	Ala-Ile	0	519	6229	7527
PM8	A06	Ala-Met	0	2919	6035	6600
PM8	A07	Ala-Val	0	1399	7887	8458
PM8	A08	Asp-Ala	0	0	6759	7899
PM8	A09	Asp-Gln	0	0	7284	9312
PM8	A10	Asp-Gly	33	0	539	2445
PM8	A11	Glu-Ala	189	0	6504	8305
PM8	A12	Gly-Asn	1080	14657	15524	15224
PM8	B01	Gly-Asp	0	0	1850	5960
PM8	B02	Gly-Ile	0	1423	4701	5946
PM8	B03	His-Ala	0	8956	11027	10926
PM8	B04	His-Glu	0	61	9087	9516
PM8	B05	His-His	0	7480	12101	11810
PM8	B06	Ile-Asn	0	958	7792	8344
PM8	B07	Ile-Leu	0	2152	4851	6518
PM8	B08	Leu-Asn	1274	11876	12966	12135
PM8	B09	Leu-His	7085	13891	14110	12998
PM8	B10	Leu-Pro	0	0	4219	6028
PM8	B11	Leu-Tyr	3443	8315	9621	9112
PM8	B12	Lys-Asp	43	1	7270	9096
PM8	C01	Lys-Gly	0	10298	12003	11677
PM8	C02	Lys-Met	0	4979	5791	6158
PM8	C03	Met-Thr	0	402	2641	3583
PM8	C04	Met-Tyr	0	255	1370	1663
PM8	C05	Phe-Asp	0	0	2448	2911
PM8	C06	Phe-Glu	0	0	2792	3632
PM8	C07	Gln-Glu	0	2397	7955	8606
PM8	C08	Phe-Met	0	470	1464	1095
PM8	C09	Phe-Tyr	0	1784	2611	2173
PM8	C10	Phe-Val	418	6139	6505	7090
PM8	C11	Pro-Arg	139	9833	12309	12392
PM8	C12	Pro-Asn	293	6948	12604	13055
PM8	D01	Pro-Glu	0	0	4363	7159
PM8	D02	Pro-lle	0	82	4529	5349
PM8	D03	Pro-Lys	0	70	5099	5915
PM8	D04	Pro-Ser	0	513	5817	6171
PM8	D05	Pro-Trp	0	1167	1892	1048
PM8	D06	Pro-Val	0	110	4753	5338
PM8	D07	Ser-Asn	0	11521	12341	12077
PM8	D08	Ser-Asp	0	0	2460	3392
PM8	D09	Ser-Gln	0	1763	9180	8992
PM8	D10	Ser-Glu	0	0	3702	4581
PM8	D11	Thr-Asp	0	0	5147	5667
PM8	D12	Thr-Gln	7	594	11206	12139
PM8	E01	Thr-Phe	0	1084	7479	8427
PM8	E02	Thr-Ser	0	0	5614	6900
PM8	E03	Trp-Val	0	663	1623	2118
PM8	E04	Tyr-Ile	4252	8194	8630	6998
PM8	E05	Tyr-Val	1848	7062	8230	6958
PM8	E06	Val-Ala	0	755	5029	5729
PM8	E07	Val-Gln	0	1717	7039	7197
PM8	E08	Val-Glu	0	0	2368	4094
PM8	E09	Val-Lys	0	2853	5751	6471
PM8	E10	Val-Met	0	1245	3114	3659
PM8	E11	Val-Phe	14	5265	7421	7342
PM8	E12	Val-Pro	0	7	12269	12454
PM8	F01	Val-Ser	0	2282	8412	9356
PM8	F02	b-Ala-Ala	0	0	4185	5538
PM8	F03	b-Ala-Gly	0	0	4036	4615
PM8	F04	b-Ala-His	0	0	6425	6610
PM8	F05	Met-b-Ala	0	0	2047	2701
PM8	F06	b-Ala-Phe	0	0	281	521
PM8	F07	D-Ala-D-Ala	3141	13404	13712	13199
PM8	F08	D-Ala-Gly	0	0	6312	6312
PM8	F09	D-Ala-Leu	0	0	0	88
PM8	F10	D-Leu-D-Leu	0	0	0	0
PM8	F11	D-Leu-Gly	0	0	0	0
PM8	F12	D-Leu-Tyr	0	19	82	36
PM8	G01	g-Glu-Gly	0	10920	11453	11187
PM8	G02	g-D-Glu-Gly	0	0	0	0
PM8	G03	Gly-D-Ala	0	0	4219	4951
PM8	G04	Gly-D-Asp	0	0	0	0
PM8	G05	Gly-D-Ser	0	0	268	596
PM8	G06	Gly-D-Thr	0	0	0	0
PM8	G07	Gly-D-Val	0	0	0	0
PM8	G08	Leu-b-Ala	0	3513	7527	7785
PM8	G09	Leu-D-Leu	0	0	0	0
PM8	G10	Phe-b-Ala	0	1524	6222	6268
PM8	G11	Ala-Ala-Ala	0	8687	11377	10393
PM8	G12	D-Ala-Gly-Gly	50	32	93	88
PM8	H01	Gly-Gly-Ala	0	117	4860	7152
PM8	H02	Gly-Gly-D-Leu	0	1	0	775
PM8	H03	Gly-Gly-Gly	0	6	1355	2906
PM8	H04	Gly-Gly-Ile	0	0	3936	4577
PM8	H05	Gly-Gly-Leu	0	532	6236	5979
PM8	H06	Gly-Gly-Phe	0	0	5362	5026
PM8	H07	Val-Tyr-Val	421	10147	10530	9101
PM8	H08	Gly-Phe-Phe	497	6711	8423	7508
PM8	H09	Leu-Gly-Gly	0	7765	11228	11144
PM8	H10	Leu-Leu-Leu	22	5384	6576	5241
PM8	H11	Phe-Gly-Gly	166	3201	10338	9930
PM8	H12	Tyr-Gly-Gly	928	8649	13463	13292

## Sheet: 70200
pBBR5.70200			Dataset 1	Dataset 2	Dataset 3	Dataset 4	Dataset 5
PM6	A01	Negative Control	0	0	0	0	0
PM6	A02	L-Glutamine	11614	11346	9644	10872	10196
PM6	A03	Ala-Ala	0	6049	5607	6886	6633
PM6	A04	Ala-Arg	10982	9930	8556	9564	8810
PM6	A05	Ala-Asn	0	6677	6415	6894	7487
PM6	A06	Ala-Glu	0	4104	3675	4248	6092
PM6	A07	Ala-Gly	1	3385	3526	4827	5604
PM6	A08	Ala-His	23	3450	3563	3487	5980
PM6	A09	Ala-Leu	76	2871	3789	4512	4926
PM6	A10	Ala-Lys	1283	7744	7615	8137	7688
PM6	A11	Ala-Phe	994	4851	5430	5609	6092
PM6	A12	Ala-Pro	10003	0	1419	1116	9581
PM6	B01	Ala-Ser	0	7764	6307	8241	7721
PM6	B02	Ala-Thr	0	2327	943	1606	3775
PM6	B03	Ala-Trp	0	3846	2447	3009	3326
PM6	B04	Ala-Tyr	1165	5103	3707	4606	4947
PM6	B05	Arg-Ala	6683	8880	7757	8770	8310
PM6	B06	Arg-Arg	10259	9168	7885	8972	8109
PM6	B07	Arg-Asp	0	8015	6924	8440	7403
PM6	B08	Arg-Gln	7110	8830	7901	8878	8162
PM6	B09	Arg-Glu	5937	8467	7593	9002	7851
PM6	B10	Arg-Ile	8741	7882	7108	8900	7275
PM6	B11	Arg-Leu	9373	7410	7088	8940	7186
PM6	B12	Arg-Lys	10187	9164	8808	9268	7623
PM6	C01	Arg-Met	6275	10237	7766	9327	8914
PM6	C02	Arg-Phe	8504	7920	6290	8638	7030
PM6	C03	Arg-Ser	3905	8367	6692	8392	7639
PM6	C04	Arg-Trp	3364	7422	6147	8095	6895
PM6	C05	Arg-Tyr	8513	8564	7528	9171	7834
PM6	C06	Arg-Val	4941	7851	6647	7784	7132
PM6	C07	Asn-Glu	0	1818	1021	1796	3640
PM6	C08	Asn-Val	216	4892	4436	5436	4696
PM6	C09	Asp-Asp	0	109	0	0	0
PM6	C10	Asp-Glu	0	0	0	0	0
PM6	C11	Asp-Leu	0	0	0	0	40
PM6	C12	Asp-Lys	25	997	2463	1330	6085
PM6	D01	Asp-Phe	0	0	0	0	0
PM6	D02	Asp-Trp	0	1529	255	1624	549
PM6	D03	Asp-Val	0	360	0	62	495
PM6	D04	Cys-Gly	0	502	97	391	288
PM6	D05	Gln-Gln	333	5202	4368	5478	6013
PM6	D06	Gln-Gly	0	2085	1657	2038	4453
PM6	D07	Glu-Asp	0	0	0	0	0
PM6	D08	Glu-Glu	0	0	0	0	0
PM6	D09	Glu-Gly	0	0	0	0	0
PM6	D10	Glu-Ser	0	0	0	0	885
PM6	D11	Glu-Trp	1208	205	762	2692	1393
PM6	D12	Glu-Tyr	68	0	0	0	0
PM6	E01	Glu-Val	18	0	0	77	911
PM6	E02	Gly-Ala	0	0	0	13	939
PM6	E03	Gly-Arg	6386	8031	6493	7643	7087
PM6	E04	Gly-Cys	0	0	0	46	27
PM6	E05	Gly-Gly	0	0	0	61	840
PM6	E06	Gly-His	0	0	0	0	2275
PM6	E07	Gly-Leu	0	0	0	0	0
PM6	E08	Gly-Lys	0	0	0	24	557
PM6	E09	Gly-Met	0	0	0	0	0
PM6	E10	Gly-Phe	0	0	199	659	1133
PM6	E11	Gly-Pro	4801	0	0	0	5834
PM6	E12	Gly-Ser	467	1705	3014	3474	5284
PM6	F01	Gly-Thr	0	0	0	25	691
PM6	F02	Gly-Trp	0	0	0	26	0
PM6	F03	Gly-Tyr	0	0	0	124	140
PM6	F04	Gly-Val	0	0	0	12	601
PM6	F05	His-Asp	0	0	0	65	2913
PM6	F06	His-Gly	0	861	728	1286	4856
PM6	F07	His-Leu	823	3414	4115	4202	4765
PM6	F08	His-Lys	282	4905	4993	5785	5262
PM6	F09	His-Met	1188	6007	5855	6320	5542
PM6	F10	His-Pro	13	0	54	387	2602
PM6	F11	His-Ser	1	3437	4310	4510	5858
PM6	F12	His-Trp	762	2711	5071	6383	3129
PM6	G01	His-Tyr	7631	8131	6541	9000	6440
PM6	G02	His-Val	14	2952	2141	4192	3840
PM6	G03	Ile-Ala	27	0	0	463	956
PM6	G04	Ile-Arg	9428	8624	6594	8417	6935
PM6	G05	Ile-Gln	582	170	0	428	3180
PM6	G06	Ile-Gly	0	0	0	0	1486
PM6	G07	Ile-His	19	0	0	0	3110
PM6	G08	Ile-Ile	261	0	0	120	259
PM6	G09	Ile-Met	29	0	0	8	0
PM6	G10	Ile-Phe	2479	13	245	1238	961
PM6	G11	Ile-Pro	8258	0	0	1	3807
PM6	G12	Ile-Ser	669	0	73	440	2869
PM6	H01	Ile-Trp	107	0	0	674	0
PM6	H02	Ile-Tyr	258	0	0	572	0
PM6	H03	Ile-Val	117	0	0	1716	1156
PM6	H04	Leu-Ala	4986	6807	6489	8956	6244
PM6	H05	Leu-Arg	11703	8479	7724	9769	7591
PM6	H06	Leu-Asp	66	0	3	1832	3583
PM6	H07	Leu-Glu	1876	0	0	286	2139
PM6	H08	Leu-Gly	1297	2753	4103	5413	5262
PM6	H09	Leu-Ile	3881	3487	2840	5314	2947
PM6	H10	Leu-Leu	1824	500	1080	3157	1673
PM6	H11	Leu-Met	1297	22	800	1841	790
PM6	H12	Leu-Phe	4082	2283	4162	6880	4338
PM7	A01	Negative Control	0	0	0	0	0
PM7	A02	L-Glutamine	10906	15527	14439	16967	14224
PM7	A03	Leu-Ser	1959	11961	11540	14017	11539
PM7	A04	Leu-Trp	0	7930	7935	9017	8322
PM7	A05	Leu-Val	1144	9420	9498	10813	9609
PM7	A06	Lys-Ala	6	11738	11363	13646	11309
PM7	A07	Lys-Arg	10203	13143	12357	15361	12553
PM7	A08	Lys-Glu	0	489	2769	2704	8307
PM7	A09	Lys-Ile	7455	10000	10719	13033	9748
PM7	A10	Lys-Leu	5572	10366	10224	11521	9323
PM7	A11	Lys-Lys	2	6849	8264	7574	8923
PM7	A12	Lys-Phe	2163	11287	11037	11945	10624
PM7	B01	Lys-Pro	0	0	0	9	7021
PM7	B02	Lys-Ser	91	9070	8348	12054	7659
PM7	B03	Lys-Thr	0	7933	6918	9102	6314
PM7	B04	Lys-Trp	3712	5943	6415	8649	5977
PM7	B05	Lys-Tyr	5940	8123	7740	10045	6560
PM7	B06	Lys-Val	748	9558	9124	11287	7749
PM7	B07	Met-Arg	8176	13352	11706	14432	11509
PM7	B08	Met-Asp	0	703	1453	3050	2719
PM7	B09	Met-Gln	0	3227	3855	5199	5936
PM7	B10	Met-Glu	0	0	0	0	1508
PM7	B11	Met-Gly	0	0	0	0	2348
PM7	B12	Met-His	206	9497	11053	12687	10275
PM7	C01	Met-Ile	0	20	102	649	485
PM7	C02	Met-Leu	0	94	504	2318	1332
PM7	C03	Met-Lys	0	2793	1885	3420	2436
PM7	C04	Met-Met	0	0	0	0	0
PM7	C05	Met-Phe	0	0	261	1070	495
PM7	C06	Met-Pro	84	0	0	0	6181
PM7	C07	Met-Trp	0	2065	2669	3934	2050
PM7	C08	Met-Val	0	844	1615	2702	2098
PM7	C09	Phe-Ala	485	3257	3407	4931	4804
PM7	C10	Phe-Gly	0	521	1547	2483	3408
PM7	C11	Phe-Ile	3059	7195	7309	9616	6281
PM7	C12	Phe-Phe	2	5183	6069	6081	5241
PM7	D01	Phe-Pro	0	0	0	0	397
PM7	D02	Phe-Ser	117	2112	1093	3132	4748
PM7	D03	Phe-Trp	0	27	64	1424	177
PM7	D04	Pro-Ala	28	0	69	939	3386
PM7	D05	Pro-Asp	0	0	0	0	1249
PM7	D06	Pro-Gln	387	1060	1445	2641	6740
PM7	D07	Pro-Gly	0	4	315	1125	4219
PM7	D08	Pro-Hyp	0	0	0	0	0
PM7	D09	Pro-Leu	403	433	731	1497	3167
PM7	D10	Pro-Phe	1173	1275	2518	4793	4482
PM7	D11	Pro-Pro	83	0	0	0	5393
PM7	D12	Pro-Tyr	2754	8625	10159	11771	10294
PM7	E01	Ser-Ala	1	0	4574	7333	5703
PM7	E02	Ser-Gly	0	2033	0	0	5038
PM7	E03	Ser-His	788	9	0	636	6331
PM7	E04	Ser-Leu	0	4072	128	860	5966
PM7	E05	Ser-Met	0	0	32	897	1200
PM7	E06	Ser-Phe	0	1209	906	2307	3583
PM7	E07	Ser-Pro	4681	0	0	0	10420
PM7	E08	Ser-Ser	0	1356	30	603	4430
PM7	E09	Ser-Tyr	0	1496	1305	2664	3182
PM7	E10	Ser-Val	0	4448	153	1196	6735
PM7	E11	Thr-Ala	0	2289	2852	4214	6379
PM7	E12	Thr-Arg	5082	13853	13362	15988	12886
PM7	F01	Thr-Glu	0	0	0	2	2294
PM7	F02	Thr-Gly	0	0	0	0	4009
PM7	F03	Thr-Leu	97	512	698	2258	2561
PM7	F04	Thr-Met	0	0	252	2044	1396
PM7	F05	Thr-Pro	2601	0	0	0	8317
PM7	F06	Trp-Ala	0	412	993	2911	1193
PM7	F07	Trp-Arg	3982	11791	10650	13616	10301
PM7	F08	Trp-Asp	0	0	0	24	1
PM7	F09	Trp-Glu	0	0	0	0	658
PM7	F10	Trp-Gly	0	0	13	14	520
PM7	F11	Trp-Leu	0	2572	2963	4421	3387
PM7	F12	Trp-Lys	369	9365	9367	11742	9674
PM7	G01	Trp-Phe	0	0	0	791	5
PM7	G02	Trp-Ser	0	0	0	1	1710
PM7	G03	Trp-Trp	319	83	391	1144	34
PM7	G04	Trp-Tyr	0	1	251	1135	101
PM7	G05	Tyr-Ala	4397	8780	8852	11969	7652
PM7	G06	Tyr-Gln	4252	11124	10300	13928	10059
PM7	G07	Tyr-Glu	52	0	172	1328	2350
PM7	G08	Tyr-Gly	353	3576	3719	5843	6131
PM7	G09	Tyr-His	8735	12077	11564	14732	10620
PM7	G10	Tyr-Leu	3623	4831	6126	8967	4806
PM7	G11	Tyr-Lys	7333	7915	8541	11023	7989
PM7	G12	Tyr-Phe	704	4528	6074	7548	5837
PM7	H01	Tyr-Trp	1407	2861	682	4553	785
PM7	H02	Tyr-Tyr	882	4773	4985	10177	4204
PM7	H03	Val-Arg	9833	11553	10191	14999	10320
PM7	H04	Val-Asn	10	4095	5049	8938	8236
PM7	H05	Val-Asp	61	0	0	907	3783
PM7	H06	Val-Gly	0	0	0	1043	4708
PM7	H07	Val-His	179	3973	6900	10020	7943
PM7	H08	Val-Ile	11	442	921	3317	4746
PM7	H09	Val-Leu	44	2788	3815	5885	5768
PM7	H10	Val-Tyr	1618	3602	5481	8559	5328
PM7	H11	Val-Val	175	521	2242	2851	4268
PM7	H12	g-Glu-Gly	896	9739	10901	14589	11234
PM8	A01	Negative Control	0	0	0	0	0
PM8	A02	L-Glutamine	13021	15700	15171	15679	13802
PM8	A03	Ala-Asp	0	462	1479	2860	7992
PM8	A04	Ala-Gln	0	2812	3770	3868	10178
PM8	A05	Ala-Ile	0	40	1420	224	7226
PM8	A06	Ala-Met	0	2034	3136	2588	5238
PM8	A07	Ala-Val	0	54	908	784	6405
PM8	A08	Asp-Ala	0	0	0	0	5793
PM8	A09	Asp-Gln	0	0	0	0	5786
PM8	A10	Asp-Gly	0	0	6	0	484
PM8	A11	Glu-Ala	201	0	487	0	5714
PM8	A12	Gly-Asn	729	13717	15962	14470	13716
PM8	B01	Gly-Asp	0	0	0	0	1559
PM8	B02	Gly-Ile	0	772	984	1083	3049
PM8	B03	His-Ala	56	8352	8413	8334	9154
PM8	B04	His-Glu	13	0	133	66	6737
PM8	B05	His-His	196	6132	7482	7709	9220
PM8	B06	Ile-Asn	1	104	664	1234	5847
PM8	B07	Ile-Leu	711	1146	1558	2255	3807
PM8	B08	Leu-Asn	3282	10941	11544	11708	9752
PM8	B09	Leu-His	8112	11939	12493	13400	10230
PM8	B10	Leu-Pro	458	0	0	0	2572
PM8	B11	Leu-Tyr	5421	6044	7929	8495	6225
PM8	B12	Lys-Asp	456	0	7	18	5244
PM8	C01	Lys-Gly	0	8261	9323	10466	9555
PM8	C02	Lys-Met	0	3020	3092	4432	4150
PM8	C03	Met-Thr	0	0	241	923	1400
PM8	C04	Met-Tyr	47	0	74	549	578
PM8	C05	Phe-Asp	0	0	0	0	1314
PM8	C06	Phe-Glu	20	0	0	0	1826
PM8	C07	Gln-Glu	1	1391	2342	2525	5893
PM8	C08	Phe-Met	0	132	640	757	766
PM8	C09	Phe-Tyr	0	979	1442	1897	1266
PM8	C10	Phe-Val	809	4189	4930	5725	4308
PM8	C11	Pro-Arg	3651	7593	8921	9737	8302
PM8	C12	Pro-Asn	209	4458	8026	5706	10571
PM8	D01	Pro-Glu	24	0	0	0	3119
PM8	D02	Pro-lle	16	0	11	201	3158
PM8	D03	Pro-Lys	81	0	0	81	2667
PM8	D04	Pro-Ser	67	0	304	904	3209
PM8	D05	Pro-Trp	0	247	560	903	515
PM8	D06	Pro-Val	0	0	106	407	3324
PM8	D07	Ser-Asn	0	9938	10364	11044	9996
PM8	D08	Ser-Asp	0	0	0	0	1263
PM8	D09	Ser-Gln	0	287	1029	2136	5897
PM8	D10	Ser-Glu	0	0	0	0	1787
PM8	D11	Thr-Asp	212	0	0	42	1872
PM8	D12	Thr-Gln	56	0	297	460	8962
PM8	E01	Thr-Phe	144	0	124	877	5657
PM8	E02	Thr-Ser	0	0	0	0	3646
PM8	E03	Trp-Val	0	0	155	469	1128
PM8	E04	Tyr-Ile	3821	6960	6632	7710	5189
PM8	E05	Tyr-Val	2102	5326	5869	6998	5030
PM8	E06	Val-Ala	0	0	96	856	3022
PM8	E07	Val-Gln	0	545	969	1366	4858
PM8	E08	Val-Glu	0	0	0	0	972
PM8	E09	Val-Lys	48	1521	2076	2564	3839
PM8	E10	Val-Met	0	76	712	1449	1010
PM8	E11	Val-Phe	278	2782	5675	5933	4660
PM8	E12	Val-Pro	4985	0	0	27	8572
PM8	F01	Val-Ser	7	195	765	2274	4886
PM8	F02	b-Ala-Ala	0	0	0	0	3143
PM8	F03	b-Ala-Gly	0	0	1	459	2411
PM8	F04	b-Ala-His	0	0	0	0	3769
PM8	F05	Met-b-Ala	0	0	0	150	687
PM8	F06	b-Ala-Phe	0	0	0	0	0
PM8	F07	D-Ala-D-Ala	4154	12049	12186	12792	10802
PM8	F08	D-Ala-Gly	0	0	0	0	3929
PM8	F09	D-Ala-Leu	0	0	0	0	0
PM8	F10	D-Leu-D-Leu	3	0	0	11	0
PM8	F11	D-Leu-Gly	0	0	0	0	0
PM8	F12	D-Leu-Tyr	646	0	0	77	0
PM8	G01	g-Glu-Gly	82	7093	9298	10753	9562
PM8	G02	g-D-Glu-Gly	0	0	0	0	0
PM8	G03	Gly-D-Ala	0	0	0	0	2420
PM8	G04	Gly-D-Asp	0	0	0	0	0
PM8	G05	Gly-D-Ser	0	0	0	0	0
PM8	G06	Gly-D-Thr	0	0	0	0	0
PM8	G07	Gly-D-Val	0	0	0	0	0
PM8	G08	Leu-b-Ala	611	1524	1688	2513	5615
PM8	G09	Leu-D-Leu	36	0	0	10	0
PM8	G10	Phe-b-Ala	81	0	858	1716	3816
PM8	G11	Ala-Ala-Ala	1147	5909	8271	10118	6414
PM8	G12	D-Ala-Gly-Gly	549	0	1	58	0
PM8	H01	Gly-Gly-Ala	630	0	0	29	1112
PM8	H02	Gly-Gly-D-Leu	0	0	0	0	0
PM8	H03	Gly-Gly-Gly	30	0	0	4	0
PM8	H04	Gly-Gly-Ile	50	0	0	14	0
PM8	H05	Gly-Gly-Leu	286	0	0	59	889
PM8	H06	Gly-Gly-Phe	10	0	0	1	699
PM8	H07	Val-Tyr-Val	1619	5081	7165	10156	5100
PM8	H08	Gly-Phe-Phe	1208	1670	4937	7089	4961
PM8	H09	Leu-Gly-Gly	586	3354	6058	8261	6376
PM8	H10	Leu-Leu-Leu	2033	1095	2789	5195	2116
PM8	H11	Phe-Gly-Gly	1255	288	1753	3476	4562
PM8	H12	Tyr-Gly-Gly	3094	4091	6473	9268	7111
